# Supplementary material for: Rapid modeling of experimental molecular kinetics with simple electronic circuits instead of with complex differential equations
Source: Front Bioeng Biotechnol. 2022 Sep 28;10:947508. doi: 10.3389/fbioe.2022.947508 (PMC9554301; doi:10.3389/fbioe.2022.947508)
Supplement: Supplementary file 1 [file DataSheet3.ZIP]

Archive with 4 entries (4 files):
- CadenceSoln.csv
- __MACOSX/._CadenceSoln.csv
- MatlabCadCompare_RevRxn.m
- __MACOSX/._MatlabCadCompare_RevRxn.m
