# Supplementary material for: Rapid modeling of experimental molecular kinetics with simple electronic circuits instead of with complex differential equations
Source: Front Bioeng Biotechnol. 2022 Sep 28;10:947508. doi: 10.3389/fbioe.2022.947508 (PMC9554301; doi:10.3389/fbioe.2022.947508)
Supplement: Supplementary file 1 [file DataSheet3.ZIP › CadenceSoln.csv]

/NADH (ROH_tot=0.008) X	/NADH (ROH_tot=0.008) Y	/NADH (ROH_tot=0.016) X	/NADH (ROH_tot=0.016) Y	/NADH (ROH_tot=0.032) X	/NADH (ROH_tot=0.032) Y	/NADH (ROH_tot=0.064) X	/NADH (ROH_tot=0.064) Y	/C9/PLUS (ROH_tot=0.008) X	/C9/PLUS (ROH_tot=0.008) Y	/C9/PLUS (ROH_tot=0.016) X	/C9/PLUS (ROH_tot=0.016) Y	/C9/PLUS (ROH_tot=0.032) X	/C9/PLUS (ROH_tot=0.032) Y	/C9/PLUS (ROH_tot=0.064) X	/C9/PLUS (ROH_tot=0.064) Y
0	0	0	0	0	0	0	0	0	0	0	0	0	0	0	0
0.00146484375	5.989551533777568e-10	0.00146484375	9.946837617733912e-10	0.00146484375	1.485376608101247e-09	0.00146484375	1.97171542917918e-09	0.00146484375	4.088867180392153e-07	0.00146484375	6.790374480373017e-07	0.00146484375	1.014017097797118e-06	0.00146484375	1.346024399652987e-06
0.00439453125	2.63027399467572e-09	0.00439453125	4.191547798692726e-09	0.00439453125	5.955562714444966e-09	0.00439453125	7.535948081537543e-09	0.00439453125	6.933568311630382e-07	0.00439453125	1.091196257935133e-06	0.00439453125	1.525823524298656e-06	0.00439453125	1.899258078671655e-06
0.01025390625	7.103794229633188e-09	0.01025390625	1.108866973716488e-08	0.01025390625	1.539695081018852e-08	0.01025390625	1.909425533697958e-08	0.01025390625	8.102300905014322e-07	0.01025390625	1.234383846097547e-06	0.01025390625	1.668334708812396e-06	0.01025390625	2.021524233544633e-06
0.02197265625	1.62470647074573e-08	0.02197265625	2.507756055004222e-08	0.02197265625	3.442671531019608e-08	0.02197265625	4.230662245296716e-08	0.02197265625	7.913890545576017e-07	0.02197265625	1.204791930609723e-06	0.02197265625	1.632235238885363e-06	0.02197265625	1.986235919876829e-06
0.04541015625	3.451082945147879e-08	0.04541015625	5.302247868349247e-08	0.04541015625	7.245271176558863e-08	0.04541015625	8.870411499151415e-08	0.04541015625	7.786061057253123e-07	0.04541015625	1.191381723246107e-06	0.04541015625	1.621488700827485e-06	0.04541015625	1.978851473476048e-06
0.09228515625	7.101628596728216e-08	0.09228515625	1.088898913869879e-07	0.09228515625	1.484842299388951e-07	0.09228515625	1.814791412697897e-07	0.09228515625	7.784691456208419e-07	0.09228515625	1.191519224772808e-06	0.09228515625	1.621714524764175e-06	0.09228515625	1.978916702131128e-06
0.18603515625	1.44013858108013e-07	0.18603515625	2.205973732863386e-07	0.18603515625	3.005019297000227e-07	0.18603515625	3.669678133489534e-07	0.18603515625	7.785459009437888e-07	0.18603515625	1.191352030872078e-06	0.18603515625	1.621199737288578e-06	0.18603515625	1.978109352116324e-06
0.37353515625	2.899569173842239e-07	0.37353515625	4.4390222829319e-07	0.37353515625	6.043548039689302e-07	0.37353515625	7.376990937046979e-07	0.37353515625	7.781777916766779e-07	0.37353515625	1.190567728776629e-06	0.37353515625	1.619899684088937e-06	0.37353515625	1.976358601710342e-06
0.74853515625	5.81633416005254e-07	0.74853515625	8.900712658322753e-07	0.74853515625	1.211331669882228e-06	0.74853515625	1.478179767854751e-06	0.74853515625	7.774313386669393e-07	0.74853515625	1.189000682371575e-06	0.74853515625	1.617309184436319e-06	0.74853515625	1.97286955495759e-06
1.49853515625	1.164149088345938e-06	1.49853515625	1.780651420008685e-06	1.49853515625	2.422380978181476e-06	1.49853515625	2.955231464590453e-06	1.49853515625	7.759432743196879e-07	1.49853515625	1.185877609211425e-06	1.49853515625	1.612150701263577e-06	1.49853515625	1.965927016479243e-06
2.99853515625	2.325840167307934e-06	2.99853515625	3.554816966076741e-06	2.99853515625	4.832948334190143e-06	2.99853515625	5.89383604318537e-06	2.99853515625	7.729761567660553e-07	2.99853515625	1.179668247474365e-06	2.99853515625	1.601919899299188e-06	2.99853515625	1.952181356895951e-06
5.99853515625	4.635933074168255e-06	5.99853515625	7.075460125905089e-06	5.99853515625	9.608635526451845e-06	5.99853515625	1.171014168571978e-05	5.99853515625	7.670778020504019e-07	5.99853515625	1.167394846096613e-06	5.99853515625	1.581796281919316e-06	5.99853515625	1.925234433143596e-06
10.88695849181848	8.362558814400439e-06	10.77697200100956	1.260826442894729e-05	11.15261710617833	1.767553043777069e-05	11.62392303070777	2.240470938351093e-05	10.88695849181848	7.575689996766186e-07	10.77697200100956	1.148237413115839e-06	11.15261710617833	1.548239185190787e-06	11.62392303070777	1.876574910313677e-06
16.77137673917791	1.278740271767424e-05	16.53201071767245	1.915243984418175e-05	17.57210097614517	2.748761821190278e-05	18.70477652919158	3.549091558710522e-05	16.77137673917791	7.462909761021534e-07	16.53201071767245	1.125785145977061e-06	17.57210097614517	1.508150596582766e-06	18.70477652919158	1.818568131086234e-06
23.3392219157793	1.7648585549785e-05	23.02977413198528	2.638874864257482e-05	25.01040404375635	3.854444331809515e-05	26.69913261091683	4.978975192217058e-05	23.3392219157793	7.339193937778951e-07	23.02977413198528	1.101220691956481e-06	25.01040404375635	1.46392000818571e-06	26.69913261091683	1.757066288913273e-06
30.59037866232406	2.292219114350212e-05	30.32580943625276	3.432761184980286e-05	33.53752889201099	5.082769815703091e-05	35.62821170012773	6.520104220589824e-05	30.59037866232406	7.205241300592987e-07	30.32580943625276	1.074589507005263e-06	33.53752889201099	1.415934356216485e-06	35.62821170012773	1.692911211617903e-06
38.44649552883203	2.852745475627268e-05	38.41907161678292	4.291151433199184e-05	43.11013052856526	6.414582357788195e-05	45.37263577684918	8.139112633134612e-05	38.44649552883203	7.063205591973706e-07	38.41907161678292	1.046169854742886e-06	43.11013052856526	1.365245732625105e-06	45.37263577684918	1.627816228458451e-06
46.89775003766261	3.443435476434085e-05	47.39461513808975	5.21684548212476e-05	53.57323279963784	7.816725728760726e-05	55.86738976382286	9.814623308981871e-05	46.89775003766261	6.913957544754918e-07	47.39461513808975	1.015959108768987e-06	53.57323279963784	1.313350342854873e-06	55.86738976382286	1.562843407157235e-06
56.01608467455298	4.066800163502131e-05	57.45688110520712	6.223203921567932e-05	64.8321848492868	9.267036223363074e-05	67.15642910192652	0.0001154386596939464	56.01608467455298	6.756988602221656e-07	57.45688110520712	9.83629709034173e-07	64.8321848492868	1.261216343293056e-06	67.15642910192652	1.498242333513129e-06
65.90123934865504	4.726662708355647e-05	68.66643940098541	7.307069725583792e-05	76.91452919382944	0.0001076050494002629	79.2982453953859	0.0001332567403146924	65.90123934865504	6.591487973603012e-07	68.66643940098541	9.494068744107609e-07	76.91452919382944	1.209124668070528e-06	79.2982453953859	1.43418122085415e-06
76.69187523167714	5.428601859919129e-05	81.14519861976598	8.469898610877094e-05	89.86996290873529	0.0001229459371359523	92.36106378297912	0.0001515943753636848	76.69187523167714	6.416244058600546e-07	81.14519861976598	9.133743756193373e-07	89.86996290873529	1.157248158712296e-06	92.36106378297912	1.370793535481207e-06
88.58917251418019	6.181014616229758e-05	94.95765919453932	9.706285625356976e-05	103.7595744973524	0.0001386752963830092	106.435996822155	0.0001704661336911981	88.58917251418019	6.229399971370984e-07	94.95765919453932	8.758318612894129e-07	103.7595744973524	1.105719488997983e-06	106.435996822155	1.308132691117104e-06
101.8830762167028	6.995997945302895e-05	109.8296610525716	0.0001098149968960178	118.6680838360581	0.0001547937481733971	121.435996822155	0.0001896499018448089	101.8830762167028	6.028269860027069e-07	109.8296610525716	8.37931572649046e-07	118.6680838360581	1.054601830376064e-06	121.435996822155	1.246989144875174e-06
116.8830762167028	7.884217803871635e-05	124.8296610525716	0.0001221243593002946	133.6680838360581	0.0001702709667197184	136.435996822155	0.000207953884625288	116.8830762167028	5.810644055096184e-07	124.8296610525716	8.021275267029417e-07	133.6680838360581	1.007067462446542e-06	136.435996822155	1.190939339594219e-06
131.8830762167028	8.74053907399827e-05	139.8296610525716	0.0001339129405415578	148.6680838360581	0.0001850601914183497	151.435996822155	0.0002254488371329016	131.8830762167028	5.602479839370546e-07	139.8296610525716	7.685460439837599e-07	148.6680838360581	9.630151849857532e-07	151.435996822155	1.139362491412055e-06
146.8830762167028	9.566313849297102e-05	154.8296610525716	0.0001452124427888017	163.6680838360581	0.0001992106891800851	166.435996822155	0.0002421978194418832	146.8830762167028	5.403343519232887e-07	154.8296610525716	7.369975166822865e-07	163.6680838360581	9.220756195525024e-07	166.435996822155	1.091733147311037e-06
161.8830762167028	0.0001036285256955586	169.8296610525716	0.0001560520628677962	178.6680838360581	0.0002127668142072351	181.435996822155	0.0002582568630162882	161.8830762167028	5.212804618258187e-07	169.8296610525716	7.073119329913213e-07	178.6680838360581	8.839292439904818e-07	181.435996822155	1.047604947141117e-06
176.8830762167028	0.000111314098381356	184.8296610525716	0.0001664586385960046	193.6680838360581	0.0002257685100148743	196.435996822155	0.0002736758450275268	176.8830762167028	5.030443618268202e-07	184.8296610525716	6.793369035210194e-07	193.6680838360581	8.482987465255978e-07	196.435996822155	1.006596748643698e-06
191.8830762167028	0.0001187318117172135	199.8296610525716	0.0001764568539720207	208.6680838360581	0.0002382518332835814	211.435996822155	0.0002884993185638385	191.8830762167028	4.855855773924995e-07	199.8296610525716	6.529356799946654e-07	208.6680838360581	8.149424666160709e-07	211.435996822155	9.683812865898814e-07
206.8830762167028	0.0001258930359094194	214.8296610525716	0.0001860694458144574	223.6680838360581	0.0002502494302497379	226.435996822155	0.000302767236602948	206.8830762167028	4.688653080253464e-07	214.8296610525716	6.279853383764694e-07	223.6680838360581	7.836489209920789e-07	226.435996822155	9.326760193672319e-07
221.8830762167028	0.0001328085758754421	229.8296610525716	0.0001953173947370375	238.6680838360581	0.0002617909519201433	241.435996822155	0.0003165155667218071	221.8830762167028	4.528465235287311e-07	229.8296610525716	6.043751641767917e-07	238.6680838360581	7.542322681686587e-07	241.435996822155	8.992357439155956e-07
236.8830762167028	0.000139488695850842	244.8296610525716	0.0002042200967204011	253.6680838360581	0.0002729034113047601	256.435996822155	0.0003297768095615728	236.8830762167028	4.374939986725764e-07	244.8296610525716	5.820052342503565e-07	253.6680838360581	7.26528549448176e-07	256.435996822155	8.678466133479306e-07
251.8830762167028	0.0001459431455824085	259.8296610525716	0.0002127955158141381	268.6680838360581	0.0002836114900696159	271.435996822155	0.0003425804364774508	251.8830762167028	4.227743073099798e-07	259.8296610525716	5.60785176594913e-07	268.6680838360581	7.003925636650059e-07	271.435996822155	8.38321263595619e-07
266.8830762167028	0.0001521811867165769	274.8296610525716	0.0002210603197170748	283.6680838360581	0.0002939378022373518	286.435996822155	0.0003549532603107505	266.8830762167028	4.086557890313e-07	274.8296610525716	5.406330871691023e-07	283.6680838360581	6.756952579450687e-07	286.435996822155	8.104948194673666e-07
281.8830762167028	0.0001582116187338778	289.8296610525716	0.0002290300001882518	298.6680838360581	0.0003039031216881034	301.435996822155	0.0003669197509391138	281.8830762167028	3.951084972578e-07	289.8296610525716	5.214745836864878e-07	298.6680838360581	6.523215394839658e-07	301.435996822155	7.842216017263502e-07
296.8830762167028	0.0001640428040908988	304.8296610525716	0.0002367189801285057	313.6680838360581	0.0003135265791596628	316.435996822155	0.0003785023051121476	296.8830762167028	3.821041351254087e-07	304.8296610525716	5.032419783194874e-07	313.6680838360581	6.301684321308803e-07	316.435996822155	7.59372396357941e-07
311.8830762167028	0.0001696826923810627	319.8296610525716	0.0002441407089761265	328.6680838360581	0.0003228258334828397	331.435996822155	0.0003897214782779346	311.8830762167028	3.696159837823576e-07	319.8296610525716	4.858735534202816e-07	328.6680838360581	6.091435165990349e-07	331.435996822155	7.358321774775664e-07
326.8830762167028	0.0001751388434093046	334.8296610525716	0.0002513077478563816	343.6680838360581	0.0003318172209742938	346.435996822155	0.0004005961846515322	326.8830762167028	3.576188264854025e-07	334.8296610525716	4.693129264381528e-07	343.6680838360581	5.891636050395253e-07	346.435996822155	7.134981985001997e-07
341.8830762167028	0.0001804184491283565	349.8296610525716	0.000258231845737333	358.6680838360581	0.0003405158862395795	361.435996822155	0.0004111438706160741	341.8830762167028	3.460888709637918e-07	349.8296610525716	4.535084920866352e-07	358.6680838360581	5.701536101467613e-07	361.435996822155	6.922783840009432e-07
356.8830762167028	0.0001855283544197241	364.8296610525716	0.0002649240076789741	373.6680838360581	0.0003489358970924713	376.435996822155	0.0004213806656221867	356.8830762167028	3.350036718350327e-07	364.8296610525716	4.384129314657338e-07	373.6680838360581	5.520455764463162e-07	376.435996822155	6.720899684598634e-07
371.8830762167028	0.000190475076726931	379.8296610525716	0.0002713945561190103	388.6680838360581	0.0003570903458505054	391.435996822155	0.0004313215140120919	371.8830762167028	3.243420543417641e-07	379.8296610525716	4.239827792822534e-07	388.6680838360581	5.347778473736857e-07	391.435996822155	6.52858338786772e-07
386.8830762167028	0.0001952648245655843	394.8296610525716	0.0002776531860145442	403.6680838360581	0.0003649914389016854	406.435996822155	0.0004409802906010325	386.8830762167028	3.140840402917738e-07	394.8296610525716	4.101780415521835e-07	403.6680838360581	5.182943465168707e-07	406.435996822155	6.345160458972231e-07
401.8830762167028	0.0001999035149463944	409.8296610525716	0.00028370901455208	418.6680838360581	0.0003726505761376339	421.435996822155	0.0004503699023693878	401.8830762167028	3.042107767925633e-07	409.8296610525716	3.969618572357892e-07	418.6680838360581	5.025439552221837e-07	421.435996822155	6.170019572041802e-07
416.8830762167028	0.0002043967897548827	424.8296610525716	0.000289570626046289	433.6680838360581	0.0003800784216014516	436.435996822155	0.0004595023782299523	416.8830762167028	2.947044681551642e-07	424.8296610525716	3.843001981697098e-07	433.6680838360581	4.874799718501529e-07	436.435996822155	6.002605271112769e-07
431.8830762167028	0.0002087500311361822	439.8296610525716	0.0002952461125687831	448.6680838360581	0.0003872849664940897	451.435996822155	0.0004683889485176623	431.8830762167028	2.855483111803448e-07	439.8296610525716	3.721616024424441e-07	448.6680838360581	4.73059640469894e-07	451.435996822155	5.842411667521804e-07
446.8830762167028	0.0002129683759358361	454.8296610525716	0.0003007431107798936	463.6680838360581	0.000394279585513136	466.435996822155	0.0004770401155890664	446.8830762167028	2.767264339220732e-07	454.8296610525716	3.605169370279141e-07	463.6680838360581	4.592437388166954e-07	466.435996822155	5.688976975500829e-07
461.8830762167028	0.0002170567292484184	469.8296610525716	0.0003060688353775607	478.6680838360581	0.0004010710873561644	481.435996822155	0.0004854657167047181	461.8830762167028	2.682238379364443e-07	469.8296610525716	3.493391860630369e-07	478.6680838360581	4.459962170013025e-07	481.435996822155	5.541878758516949e-07
476.8830762167028	0.0002210197771255745	484.8296610525716	0.0003112301095265588	493.6680838360581	0.0004076677601020865	496.435996822155	0.0004936749801905164	476.8830762167028	2.600263439628609e-07	484.8296610525716	3.386032616442358e-07	493.6680838360581	4.332838798245978e-07	496.435996822155	5.400729780581075e-07
491.8830762167028	0.0002248619984940325	499.8296610525716	0.000316233392587246	508.6680838360581	0.0004140774120841617	511.435996822155	0.0005016765757268211	491.8830762167028	2.521205409405971e-07	499.8296610525716	3.282858344354503e-07	508.6680838360581	4.210761066767772e-07	511.435996822155	5.265174374372049e-07
506.8830762167028	0.000228587676332535	514.8296610525716	0.0003210848054248641	523.6680838360581	0.0004203074087841492	526.4359968221549	0.0005094786594913312	506.8830762167028	2.444937382349863e-07	514.8296610525716	3.183651817389092e-07	523.6680838360581	4.093446039295837e-07	526.4359968221549	5.13488525240853e-07
521.8830762167028	0.0002322009081546558	529.8296610525716	0.0003257901535472724	538.6680838360581	0.0004263647062058418	541.4359968221549	0.0005170889147788113	521.8830762167028	2.371339209286658e-07	529.8296610525716	3.088210509868927e-07	538.6680838360581	3.980631855030133e-07	541.4359968221549	5.009560699310033e-07
536.8830762167028	0.000235705615842253	544.8296610525716	0.0003303549482901747	553.6680838360581	0.000432255881125711	556.4359968221549	0.0005245145886341999	536.8830762167028	2.300297080223567e-07	544.8296610525716	2.996345368766168e-07	553.6680838360581	3.872075779305048e-07	556.4359968221549	4.888922092895249e-07
551.8830762167028	0.0002391055548719651	559.8296610525716	0.0003347844262437844	568.6680838360581	0.0004379871585668477	571.4359968221549	0.0005317625249625817	551.8830762167028	2.231703133846428e-07	559.8296610525716	2.907879705975716e-07	568.6680838360581	3.767552467847091e-07	571.4359968221549	4.772711709919e-07
566.8830762167028	0.0002424043229747634	574.8296610525716	0.0003390835670929458	583.6680838360581	0.0004435644367983268	586.4359968221549	0.0005388391945176156	566.8830762167028	2.165455092894254e-07	574.8296610525716	2.822648197958139e-07	583.6680838360581	3.666852417766864e-07	586.4359968221549	4.660690778906704e-07
581.8830762167028	0.000245605368266182	589.8296610525716	0.0003432571100235559	598.6680838360581	0.0004489933101243621	601.4359968221549	0.0005457507221174096	581.8830762167028	2.101455923819222e-07	589.8296610525716	2.740495980889765e-07	598.6680838360581	3.569780582209028e-07	601.4359968221549	4.552637748116056e-07
596.8830762167028	0.0002487119968825045	604.8296610525716	0.0003473095688313371	613.6680838360581	0.000454279089695161	616.4359968221549	0.0005525029113919747	596.8830762167028	2.039613519183016e-07	604.8296610525716	2.661277830911157e-07	613.6680838360581	3.47615512878713e-07	616.4359968221549	4.448346741300388e-07
611.8830762167028	0.0002517273801559132	619.8296610525716	0.0003512452458542619	628.6680838360581	0.0004594268225434022	631.4359968221549	0.0005591012673280166	611.8830762167028	1.979840401301188e-07	619.8296610525716	2.584857420331134e-07	628.6680838360581	3.385806324641627e-07	631.4359968221549	4.347626177853612e-07
626.8830762167028	0.0002546545613594284	634.8296610525716	0.0003550682448369765	643.6680838360581	0.00046444130902608	646.4359968221549	0.000565551016843897	626.8830762167028	1.922053445712326e-07	634.8296610525716	2.511106641739608e-07	643.6680838360581	3.298575533264047e-07	646.4359968221549	4.250297537199755e-07
641.8830762167028	0.00025749646205039	649.8296610525716	0.0003587824828241462	658.6680838360581	0.000469327118830496	661.4359968221549	0.0005718571275992594	641.8830762167028	1.866173623123164e-07	649.8296610525716	2.439904992931582e-07	658.6680838360581	3.214314310190051e-07	661.4359968221549	4.156194250068978e-07
656.8830762167028	0.0002602558880392673	664.8296610525716	0.0003623917011695794	673.6680838360581	0.0004740886056849737	676.4359968221549	0.0005780243252193665	656.8830762167028	1.812125758556816e-07	664.8296610525716	2.371139016376686e-07	673.6680838360581	3.132883586339156e-07	676.4359968221549	4.065160701652996e-07
671.8830762167028	0.0002629355350087329	679.8296610525716	0.0003658994757390779	688.6680838360581	0.0004787299208990147	691.4359968221549	0.0005840571090930328	671.8830762167028	1.759838306506523e-07	679.8296610525716	2.304701787687432e-07	688.6680838360581	3.054152929214995e-07	691.4359968221549	3.977051333630556e-07
686.8830762167028	0.0002655379938061957	694.8296610525716	0.0003693092263770848	703.6680838360581	0.0004832550258437695	706.4359968221549	0.0005899597668846835	686.8830762167028	1.709243140974294e-07	694.8296610525716	2.240492448174116e-07	703.6680838360581	2.977999873407969e-07	706.4359968221549	3.891729833761982e-07
701.8830762167028	0.0002680657554313632	709.8296610525716	0.0003726242257002106	718.6680838360581	0.0004876677034715937	721.4359968221549	0.0005957363878851034	701.8830762167028	1.660275359346613e-07	709.8296610525716	2.178415777123558e-07	718.6680838360581	2.90430931290586e-07	721.4359968221549	3.809068403203041e-07
716.8830762167028	0.0002705212157388818	724.8296610525716	0.0003758476072745094	733.6680838360581	0.0004919715689628296	736.4359968221549	0.0006013908753115205	716.8830762167028	1.61287309912939e-07	724.8296610525716	2.118381799923575e-07	733.6680838360581	2.832972948627768e-07	736.4359968221549	3.728947092943732e-07
731.8830762167028	0.0002729066798746879	739.8296610525716	0.0003789823732278565	748.6680838360581	0.0004961700795786328	751.4359968221549	0.0006069269576555025	731.8830762167028	1.566977366633191e-07	739.8296610525716	2.060305428580862e-07	748.6680838360581	2.763888785391408e-07	751.4359968221549	3.651253201842979e-07
746.8830762167028	0.0002752243664633864	754.8296610525716	0.0003820314013438563	763.6680838360581	0.0005002665437904411	766.4359968221549	0.000612348199166491	746.8830762167028	1.52253187676321e-07	754.8296610525716	2.004106131550833e-07	763.6680838360581	2.696960673207159e-07	766.4359968221549	3.575880729661306e-07
761.8830762167028	0.0002774764115627475	769.8296610525716	0.0003849974516793208	778.6680838360581	0.000504264129749431	781.4359968221549	0.0006176580095494428	761.8830762167028	1.479482903128249e-07	769.8296610525716	1.949707630131271e-07	778.6680838360581	2.632097888387064e-07	781.4359968221549	3.502729879289014e-07
776.8830762167028	0.0002796648724002756	784.8296610525716	0.0003878831727434316	793.6680838360581	0.0005081658731529042	796.4359968221549	0.0006228596529468175	776.8830762167028	1.437779137741077e-07	784.8296610525716	1.897037618956014e-07	793.6680838360581	2.569214750476728e-07	796.4359968221549	3.43170660305752e-07
791.8830762167028	0.0002817917309057518	799.8296610525716	0.0003906911072731888	808.6680838360581	0.0005119746845588654	811.4359968221549	0.0006279562562679	791.8830762167028	1.397371559633474e-07	799.8296610525716	1.846027508386955e-07	808.6680838360581	2.508230271470203e-07	811.4359968221549	3.362722188624264e-07
806.8830762167028	0.000283858897052672	814.8296610525716	0.0003934236976365998	823.6680838360581	0.0005156933561950136	826.4359968221549	0.0006329508169220358	806.8830762167028	1.358213311761541e-07	814.8296610525716	1.796612186825221e-07	823.6680838360581	2.449067834161089e-07	826.4359968221549	3.295692880441818e-07
821.8830762167028	0.0002858682120205986	829.8296610525716	0.0003960832908922361	838.6680838360581	0.0005193245683038964	841.4359968221549	0.0006378462100066885	821.8830762167028	1.320259585619853e-07	829.8296610525716	1.748729801166115e-07	838.6680838360581	2.391654896833504e-07	841.4359968221549	3.230539533274084e-07
836.8830762167028	0.0002878214511896026	844.8296610525716	0.0003986721435312477	853.6680838360581	0.0005228708950619866	856.4359968221549	0.0006426451949961958	836.8830762167028	1.283467513028464e-07	844.8296610525716	1.702321553799573e-07	853.6680838360581	2.335922721795927e-07	856.4359968221549	3.167187294623067e-07
851.8830762167028	0.0002897203269771984	859.8296610525716	0.000401192425925635	868.6680838360581	0.0005263348101068804	871.4359968221549	0.0006473504219726419	851.8830762167028	1.247796064594544e-07	859.8296610525716	1.657331514716775e-07	868.6680838360581	2.28180612553039e-07	871.4359968221549	3.105565313277111e-07
866.8830762167028	0.0002915664915274528	874.8296610525716	0.0004036462265045216	883.6680838360581	0.0005297186917036454	886.4359968221549	0.000651964437436283	866.8830762167028	1.213205954389048e-07	874.8296610525716	1.61370644742424e-07	883.6680838360581	2.229243248467134e-07	886.4359968221549	3.045606471492426e-07
881.8830762167028	0.0002933615392612815	889.8296610525716	0.0004060355556783109	898.6680838360581	0.0005330248275784975	901.4359968221549	0.0006564896897294201	881.8830762167028	1.179659550410614e-07	889.8296610525716	1.57139564749379e-07	898.6680838360581	2.178175342597157e-07	901.4359968221549	2.987247138590053e-07
896.8830762167028	0.0002951070092963341	904.8296610525716	0.0004083623495289286	913.6680838360581	0.0005362554194454388	916.4359968221549	0.000660928534104453	896.8830762167028	1.147120790443119e-07	904.8296610525716	1.530350792687965e-07	913.6680838360581	2.128546575324054e-07	916.4359968221549	2.930426943987319e-07
911.8830762167028	0.0002968043877442912	919.8296610525716	0.0004106284732828358	928.6680838360581	0.0005394125872492013	931.4359968221549	0.000665283237464018	911.8830762167028	1.115555102939565e-07	919.8296610525716	1.490525803701283e-07	928.6680838360581	2.080303848115343e-07	931.4359968221549	2.875088567887225e-07
926.8830762167028	0.0002984551098928713	934.8296610525716	0.0004128357245821185	943.6680838360581	0.0005424983731457838	946.4359968221549	0.0006695559827985751	926.8830762167028	1.084929332594449e-07	934.8296610525716	1.45187671464704e-07	943.6680838360581	2.033396628661737e-07	946.4359968221549	2.821177548035531e-07
941.8830762167028	0.0003000605622793542	949.8296610525716	0.000414985836567714	958.6680838360581	0.0005455147452400195	961.4359968221549	0.0006737488733445442	941.8830762167028	1.055211670289528e-07	949.8296610525716	1.41436155250128e-07	958.6680838360581	1.987776795374904e-07	961.4359968221549	2.768642101116714e-07
956.8830762167028	0.0003016220846619717	964.8296610525716	0.0004170804807876983	973.6680838360581	0.0005484636010979398	976.4359968221549	0.0006778639364840363	956.8830762167028	1.026371587123267e-07	964.8296610525716	1.377940224785934e-07	973.6680838360581	1.943398493175027e-07	976.4359968221549	2.717432957502411e-07
971.8830762167028	0.0003031409718950958	979.8296610525716	0.0004191212699425319	988.6680838360581	0.0005513467710501972	991.4359968221549	0.000681903127405397	971.8830762167028	9.983797722515861e-08	979.8296610525716	1.342574414838843e-07	988.6680838360581	1.900217999617312e-07	991.4359968221549	2.667503208196737e-07
986.8830762167028	0.0003046184757137624	994.8296610525716	0.0004211097604782216	1003.668083836058	0.0005541660213014456	1006.435996822155	0.0006858683325421198	986.8830762167028	9.71208074291976e-08	994.8296610525716	1.30822748407857e-07	1003.668083836058	1.858193600495988e-07	1006.435996822155	2.618808162935933e-07
1001.883076216703	0.0003060558064327083	1009.829661052572	0.000423047455037504	1018.668083836058	0.0005569230568593446	1021.435996822155	0.0006897613728061895	1001.883076216703	9.448294460569258e-08	1009.829661052572	1.274864380719201e-07	1018.668083836058	1.817285474149528e-07	1021.435996822155	2.571305218495449e-07
1016.883076216703	0.0003074541345647588	1024.829661052572	0.0004249358047783778	1033.668083836058	0.0005596195242957367	1036.435996822155	0.0006935840066305715	1016.883076216703	9.192178924019321e-08	1024.829661052572	1.242451554446296e-07	1033.668083836058	1.777455583759195e-07	1036.435996822155	2.524953736358835e-07
1031.883076216703	0.0003088145923630963	1039.829661052572	0.0004267762115685997	1048.668083836058	0.0005622570143515364	1051.435996822155	0.0006973379328343367	1031.883076216703	8.943484209872202e-08	1039.829661052572	1.210956876597198e-07	1048.668083836058	1.738667577002368e-07	1051.435996822155	2.479714928971107e-07
1046.883076216703	0.0003101382752916425	1054.829661052572	0.0004285700300641118	1063.668083836058	0.0005648370643959433	1066.435996822155	0.0007010247933228066	1046.883076216703	8.701969957671484e-08	1054.829661052572	1.180349565438118e-07	1063.668083836058	1.700886692473833e-07	1066.435996822155	2.435551753881556e-07
1061.883076216703	0.0003114262434275259	1069.829661052572	0.0004303185696787731	1078.668083836058	0.0005673611607497613	1081.435996822155	0.0007046461756341017	1061.883076216703	8.467404930347031e-08	1069.829661052572	1.150600116157445e-07	1078.668083836058	1.664079672349064e-07	1081.435996822155	2.39242881513857e-07
1076.883076216703	0.000312679522799347	1084.829661052572	0.0004320230964522248	1093.668083836058	0.0005698307408818369	1096.435996822155	0.0007082036153425614	1076.883076216703	8.239566598599304e-08	1084.829661052572	1.121680235231294e-07	1093.668083836058	1.628214680802952e-07	1096.435996822155	2.350312271361455e-07
1091.883076216703	0.000313899106664728	1099.829661052572	0.0004336848348222183	1108.668083836058	0.0005722471954869412	1111.435996822155	0.0007116985983286776	1091.883076216703	8.01824074773953e-08	1099.829661052572	1.093562778842938e-07	1108.668083836058	1.593261227745777e-07	1111.435996822155	2.3091697499629e-07
1106.883076216703	0.0003150859567304113	1114.829661052572	0.000435304969307282	1123.668083836058	0.00057461187045278	1126.435996822155	0.0007151325629244289	1106.883076216703	7.803221105563396e-08	1114.829661052572	1.066221695065954e-07	1123.668083836058	1.559190097470673e-07	1126.435996822155	2.268970267045988e-07
1121.883076216703	0.0003162410043179728	1129.829661052572	0.0004368846461051799	1138.668083836058	0.0005769260687232423	1141.435996822155	0.0007185069019422177	1121.883076216703	7.594308990004314e-08	1129.829661052572	1.039631969543352e-07	1138.668083836058	1.525973281849459e-07	1141.435996822155	2.229684152538436e-07
1136.883076216703	0.000317365151478026	1144.829661052572	0.0004384249746122297	1153.668083836058	0.0005791910520644646	1156.435996822155	0.000721822964594981	1136.883076216703	7.391312975327564e-08	1144.829661052572	1.013769574417198e-07	1153.668083836058	1.493583917734844e-07	1156.435996822155	2.191282980167138e-07
1151.883076216703	0.0003184592720556184	1159.829661052572	0.0004399270288681947	1168.668083836058	0.000581408042739804	1171.435996822155	0.0007250820583144776	1151.883076216703	7.194048575746885e-08	1159.829661052572	9.886114202817897e-08	1168.668083836058	1.461996228265408e-07	1171.435996822155	2.153739501908952e-07
1166.883076216703	0.0003195242127093591	1174.829661052572	0.0004413918489311366	1183.668083836058	0.0005835782250993716	1186.435996822155	0.0007282854504742295	1166.883076216703	7.002337945431837e-08	1174.829661052572	9.641353109535865e-08	1183.668083836058	1.431185467787762e-07	1186.435996822155	2.11702758658641e-07
1181.883076216703	0.0003205607938866629	1189.829661052572	0.000442820442186314	1198.668083836058	0.0005857027470893651	1201.435996822155	0.0007314343700231158	1181.883076216703	6.816009593903028e-08	1189.829661052572	9.403199008633687e-08	1198.668083836058	1.401127870137597e-07	1201.435996822155	2.081122162302371e-07
1196.883076216703	0.0003215698107573562	1204.829661052572	0.0004442137845929359	1213.668083836058	0.0005877827216860712	1216.435996822155	0.00073453000903518	1196.883076216703	6.634898115921278e-08	1204.829661052572	9.171446548961698e-08	1213.668083836058	1.371800600041676e-07	1216.435996822155	2.045999162435506e-07
1211.883076216703	0.0003225520341077551	1219.829661052572	0.0004455728218723228	1228.668083836058	0.0005898192282590603	1231.435996822155	0.0007375735241808083	1211.883076216703	6.458843935010781e-08	1219.829661052572	8.945898105130639e-08	1228.668083836058	1.343181707420443e-07	1231.435996822155	2.011635474940259e-07
1226.883076216703	0.0003235082111972031	1234.829661052572	0.0004468984706407904	1243.668083836058	0.0005918133138677817	1246.435996822155	0.0007405660381240675	1226.883076216703	6.28769305981821e-08	1234.829661052572	8.726363420052743e-08	1243.668083836058	1.315250084391675e-07	1246.435996822155	1.978008894716561e-07
1241.883076216703	0.0003244390665789429	1249.829661052572	0.0004481916194903532	1258.668083836058	0.0005937659944954763	1261.435996822155	0.0007435086408506542	1241.883076216703	6.121296852570504e-08	1249.829661052572	8.512659267403679e-08	1258.668083836058	1.287985424787569e-07	1261.435996822155	1.945098078833699e-07
1256.883076216703	0.0003253453028870826	1264.829661052572	0.0004494531300201436	1273.668083836058	0.0005956782562240562	1276.435996822155	0.000746402390930591	1256.883076216703	5.95951180893083e-08	1264.829661052572	8.304609132693979e-08	1273.668083836058	1.261368186015076e-07	1276.435996822155	1.912882504408016e-07
1271.883076216703	0.0003262276015913229	1279.829661052572	0.0004506838378212521	1288.668083836058	0.0005975510563533509	1291.435996822155	0.0007492483167195221	1271.883076216703	5.802199348604928e-08	1279.829661052572	8.102042911785112e-08	1288.668083836058	1.235379553101457e-07	1291.435996822155	1.881342428952209e-07
1286.883076216703	0.0003270866237210114	1294.829661052572	0.0004518845534175253	1303.668083836058	0.0005993853244678957	1306.435996822155	0.0007520474175021945	1286.883076216703	5.649225616083724e-08	1294.829661052572	7.904796625703992e-08	1303.668083836058	1.210001404779928e-07	1306.435996822155	1.850458853028704e-07
1301.883076216703	0.0003279230105600041	1309.829661052572	0.0004530560631646922	1318.668083836058	0.0006011819634542229	1321.435996822155	0.0007548006645814681	1301.883076216703	5.500461290965039e-08	1309.829661052572	7.712712150758289e-08	1318.668083836058	1.185216281478935e-07	1321.435996822155	1.820213485049503e-07
1316.883076216703	0.0003287373843137319	1324.829661052572	0.0004541991301100441	1333.668083836058	0.000602941850471424	1336.435996822155	0.0007575090023159719	1316.883076216703	5.355781407302639e-08	1324.829661052572	7.525636962963046e-08	1333.668083836058	1.161007355092085e-07	1336.435996822155	1.790588708079371e-07
1331.883076216703	0.0003295303487497907	1339.829661052572	0.0004553144948147533	1348.668083836058	0.0006046658378775705	1351.435996822155	0.0007601733491093191	1331.883076216703	5.215065181495235e-08	1339.829661052572	7.343423895919526e-08	1348.668083836058	1.137358400412808e-07	1351.435996822155	1.76156754851256e-07
1346.883076216703	0.000330302489813302	1354.829661052572	0.0004564028761407865	1363.668083836058	0.0006063547541144132	1366.435996822155	0.0007627945983535942	1346.883076216703	5.078195848250426e-08	1354.829661052572	7.165930911302149e-08	1363.668083836058	1.11425376812729e-07	1366.435996822155	1.733133646492756e-07
1361.883076216703	0.0003310543762182217	1369.829661052572	0.0004574649720042503	1378.668083836058	0.0006080094045526257	1381.435996822155	0.0007653736193296607	1361.883076216703	4.945060504158718e-08	1369.829661052572	6.993020881194742e-08	1378.668083836058	1.091678359265008e-07	1381.435996822155	1.705271227974885e-07
1376.883076216703	0.0003317865600157115	1384.829661052572	0.0004585014600968938	1393.668083836058	0.0006096305722997148	1396.435996822155	0.0007679112580666585	1376.883076216703	4.81554995849968e-08	1384.829661052572	6.824561381555446e-08	1393.668083836058	1.069617601018178e-07	1396.435996822155	1.677965078309169e-07
1391.883076216703	0.0003324995771406282	1399.829661052572	0.0004595129985773892	1408.668083836058	0.0006112190189725856	1411.435996822155	0.0007704083381629199	1391.883076216703	4.689558590867228e-08	1399.829661052572	6.660424496143159e-08	1408.668083836058	1.048057423841202e-07	1411.435996822155	1.651200517262227e-07
1406.883076216703	0.0003331939479371263	1414.829661052572	0.0004605002267339179	1423.668083836058	0.0006127754854366299	1426.435996822155	0.0007728656615703861	1406.883076216703	4.566984215258782e-08	1414.829661052572	6.500486630302591e-08	1423.668083836058	1.02698423975409e-07	1426.435996822155	1.624963375379128e-07
1421.883076216703	0.0003338701776643204	1429.829661052572	0.000461463765619494	1438.668083836058	0.000614300692513084	1441.435996822155	0.0007752840093444753	1421.883076216703	4.447727950281868e-08	1429.829661052572	6.344628334000111e-08	1438.668083836058	1.006384921772804e-07	1441.435996822155	1.59923997160038e-07
1436.883076216703	0.000334528756982902	1444.829661052572	0.0004624042186613789	1453.668083836058	0.0006157953416563042	1456.435996822155	0.0007776641423612346	1436.883076216703	4.331694095168483e-08	1444.829661052572	6.192734133595208e-08	1453.668083836058	9.862467844020911e-08	1456.435996822155	1.574017092063098e-07
1451.883076216703	0.0003351701624235575	1459.829661052572	0.0004633221722458576	1468.668083836058	0.000617260115602502	1471.435996822155	0.0007800068020034923	1451.883076216703	4.218790011284336e-08	1459.829661052572	6.04469237183868e-08	1468.668083836058	9.665575651244591e-08	1471.435996822155	1.549281970004639e-07
1466.883076216703	0.0003357948568379937	1474.829661052572	0.0004642181962795778	1483.668083836058	0.0006186956789913912	1486.435996822155	0.0007823127108176231	1466.883076216703	4.108926008843947e-08	1474.829661052572	5.900395055606265e-08	1483.668083836058	9.473054068233623e-08	1486.435996822155	1.525022266711576e-07
1481.883076216703	0.0003364032898333301	1489.829661052572	0.0004650928447285811	1491.834041918029	0.0006194650977499226	1500	0.0007843667937402426	1481.883076216703	4.002015238576832e-08	1489.829661052572	5.75973771096554e-08	1491.834041918029	9.370048798747209e-08	1500	1.503484602886562e-07
1490.941538108351	0.0003367629973715872	1500	0.0004656739536186655	1500	0.0006202261337550546			1490.941538108351	3.938852551773341e-08	1500	5.666393943261824e-08	1500	9.268289413626385e-08
1500	0.0003371170140533533							1500	3.876720548377937e-08
