# Supplementary material for: Rapid modeling of experimental molecular kinetics with simple electronic circuits instead of with complex differential equations
Source: Front Bioeng Biotechnol. 2022 Sep 28;10:947508. doi: 10.3389/fbioe.2022.947508 (PMC9554301; doi:10.3389/fbioe.2022.947508)
Supplement: Supplementary file 1 [file DataSheet3.ZIP › MatlabCadCompare_RevRxn.m]

% Doug Beahm
% July 18, 2022
% Purpose: Use a stiff ordinary differential eqaution solver (ode15s) in
% MATLAB to evaluate the solution similarity against Cadence for the 
% reversible reaction substrate sweep presented in Figure 10c.

% Clear workspace and command window
clear;
clc;

%% Create ODE Solver Inputs

% Time to calculate solution over
t_span = [0, 1500];

% Initial state values
y0 = [0; 0; 0; 0; 0; 0];

% ODE parameter values, listed in order of k_1, k_min1, k_2, k_min2, etc.
    % Literature parameter values
    % k_parameters = [2e6; 1.9e3; 59e6; 1e3; 4e3; 35e3; 11e3; 4.3e6; 480; 15e6];

    % Fitted parameter values
    k_parameters = [2e6; 1.9e3; 59e3; 1e3; 8e3; 35e3; 22e3; 4.3e6; 960; 15e6];

% Initial substrate concentrations to simulate
ROH_0 = [8e-3, 16e-3, 32e-3, 64e-3];

%% Loop through ODE solutions to get NADH dynamics for all 4 initial substrate concentrations

% Time points to evaluate ODE at
t_soln_pts = linspace(0,1500,1501); % 1 point every second

% Initialize storage matrix for NADH concentration dynamics
NADH_dyns = zeros(4,length(t_soln_pts));

% Initialize storage matrix for net NADH production rate dynamics
v_net_dyns = zeros(4,length(t_soln_pts));

for i=1:4 % 4 different ROH_0 values to simulate
    
    % Call ODE function within ODE solver
    options = odeset('RelTol',1e-9,'AbsTol',1e-12);
    ODE_Sol = ode15s(@(t_span,y0) odefcn(t_span,y0,k_parameters,ROH_0(i)), t_span, y0, options);
    
    % Evaluate ODE solution at the selected time points
    all_states = deval(ODE_Sol, t_soln_pts);
    
    % Store the NADH concentration dynamics
    NADH_dyns(i,:) = all_states(6,:);
    
    % Calculate the net NADH production rate dynamics
    E_tot = 3.9*10^-9;
    v_net_dyns(i,:) = k_parameters(9)*all_states(4,:) - k_parameters(10)*all_states(6,:).*(E_tot - all_states(1,:) - all_states(2,:) - all_states(3,:) - all_states(4,:));

end

%% Compare the MATLAB and Cadence Solutions

% Load Cadence solution
cadence_soln = readmatrix('CadenceSoln.csv');

% Create colors
% Define colors
red = [0.76,0.03,0.03];
orange = [0.97,0.64,0.07];
green = [0.07, 0.82, 0.01];
blue = [0.05, 0.39, 0.93];

red_lt = [0.35, 0.01, 0.01];
orange_lt = [1, 0.65, 0.03];
green_lt = [0.02, 0.55, 0.01];
blue_lt = [0.01, 0.25, 0.35];

red_dk = [1, 0.1, 0.1];
orange_dk = [1, 0.35, 0.05];
green_dk = [0.2, 1, 0.05];
blue_dk = [0.15, 0.55, 1];

% Create plot of NADH concetration dynamics
f = figure;
f.Position = [0,0,400,300];

xmin = 0;
xmax = 1500;
ymin = 0;
ymax = 1;

plot(cadence_soln(:,1),cadence_soln(:,2)*1000,'Color',red_lt,'Linewidth',3);
hold on;
plot(cadence_soln(:,3),cadence_soln(:,4)*1000,'Color',orange_lt,'Linewidth',3);
plot(cadence_soln(:,5),cadence_soln(:,6)*1000,'Color',green_lt,'Linewidth',3);
plot(cadence_soln(:,7),cadence_soln(:,8)*1000,'Color',blue_lt,'Linewidth',3);
plot(t_soln_pts, NADH_dyns(1,:)'*1000,'Color',red_dk,'Linewidth',3,'Linestyle','--');
plot(t_soln_pts, NADH_dyns(2,:)'*1000,'Color',orange_dk,'Linewidth',3,'Linestyle','--');
plot(t_soln_pts, NADH_dyns(3,:)'*1000,'Color',green_dk,'Linewidth',3,'Linestyle','--');
plot(t_soln_pts, NADH_dyns(4,:)'*1000,'Color',blue_dk,'Linewidth',3,'Linestyle','--');
hold off;

xlim([xmin,xmax]);
ylim([ymin,ymax]);

xlabel('Time   (s)');
ylabel('NADH   (mM)');

set(gca,'FontSize',24);

% Create plot of NADH net production rate dynamics
f = figure;
f.Position = [0,0,400,300];

xmin = 0;
xmax = 1500;
ymin = 0;
ymax = 2.5;

plot(cadence_soln(:,9),cadence_soln(:,10)*10^6,'Color',red_lt,'Linewidth',3);
hold on;
plot(cadence_soln(:,11),cadence_soln(:,12)*10^6,'Color',orange_lt,'Linewidth',3);
plot(cadence_soln(:,13),cadence_soln(:,14)*10^6,'Color',green_lt,'Linewidth',3);
plot(cadence_soln(:,15),cadence_soln(:,16)*10^6,'Color',blue_lt,'Linewidth',3);
plot(t_soln_pts, v_net_dyns(1,:)'*10^6,'Color',red_dk,'Linewidth',3,'Linestyle','--');
plot(t_soln_pts, v_net_dyns(2,:)'*10^6,'Color',orange_dk,'Linewidth',3,'Linestyle','--');
plot(t_soln_pts, v_net_dyns(3,:)'*10^6,'Color',green_dk,'Linewidth',3,'Linestyle','--');
plot(t_soln_pts, v_net_dyns(4,:)'*10^6,'Color',blue_dk,'Linewidth',3,'Linestyle','--');
hold off;

xlim([xmin,xmax]);
ylim([ymin,ymax]);

xlabel('Time   (s)');
ylabel('NADH/s  (\muM/s)');

set(gca,'FontSize',24);

% %% Dummy Plots to create figure legends
% 
% % Matlab Cadence Horizontal
% f = figure;
% f.Position = [0,0,400,300];
% 
% xmin = 0;
% xmax = 1500;
% ymin = 0;
% ymax = 1;
% 
% plot(cadence_soln(:,1),cadence_soln(:,2)*1000,'Color',[0.75, 0.75, 0.75],'Linewidth',3);
% hold on;
% plot(t_soln_pts, NADH_dyns(1,:)'*1000,'Color','k','Linewidth',3,'Linestyle','--');
% hold off;
% 
% xlim([xmin,xmax]);
% ylim([ymin,ymax]);
% 
% xlabel('Time   (s)');
% ylabel('NADH   (mM)');
% 
% legend('Cadence', 'MATLAB','Location','NorthOutside','Orientation','Horizontal');
% 
% set(gca,'FontSize',24);
% 
% % Matlab Cadence Vertical
% f = figure;
% f.Position = [0,0,400,300];
% 
% xmin = 0;
% xmax = 1500;
% ymin = 0;
% ymax = 1;
% 
% plot(cadence_soln(:,1),cadence_soln(:,2)*1000,'Color',[0.75, 0.75, 0.75],'Linewidth',3);
% hold on;
% plot(t_soln_pts, NADH_dyns(1,:)'*1000,'Color','k','Linewidth',3,'Linestyle','--');
% hold off;
% 
% xlim([xmin,xmax]);
% ylim([ymin,ymax]);
% 
% xlabel('Time   (s)');
% ylabel('NADH   (mM)');
% 
% legend('Cadence', 'MATLAB','Location','NorthOutside','Orientation','Vertical');
% 
% set(gca,'FontSize',24);
% 
% % Concentration Horizontal
% 
% f = figure;
% f.Position = [0,0,700,300];
% 
% xmin = 0;
% xmax = 1500;
% ymin = 0;
% ymax = 1;
% 
% plot(cadence_soln(:,1),cadence_soln(:,2)*1000,'Color',red,'Linewidth',3);
% hold on;
% plot(cadence_soln(:,3),cadence_soln(:,4)*1000,'Color',orange,'Linewidth',3);
% plot(cadence_soln(:,5),cadence_soln(:,6)*1000,'Color',green,'Linewidth',3);
% plot(cadence_soln(:,7),cadence_soln(:,8)*1000,'Color',blue,'Linewidth',3);
% hold off;
% 
% xlim([xmin,xmax]);
% ylim([ymin,ymax]);
% 
% xlabel('Time   (s)');
% ylabel('NADH   (mM)');
% 
% set(gca,'FontSize',24);
% 
% legend('S = 8 mM', 'S = 16 mM', 'S = 32 mM', 'S = 64 mM','Location','NorthOutside','Orientation','Horizontal');
% 
% % Concentration Horizontal
% 
% f = figure;
% f.Position = [0,0,400,300];
% 
% xmin = 0;
% xmax = 1500;
% ymin = 0;
% ymax = 1;
% 
% plot(cadence_soln(:,1),cadence_soln(:,2)*1000,'Color',red,'Linewidth',3);
% hold on;
% plot(cadence_soln(:,3),cadence_soln(:,4)*1000,'Color',orange,'Linewidth',3);
% plot(cadence_soln(:,5),cadence_soln(:,6)*1000,'Color',green,'Linewidth',3);
% plot(cadence_soln(:,7),cadence_soln(:,8)*1000,'Color',blue,'Linewidth',3);
% hold off;
% 
% xlim([xmin,xmax]);
% ylim([ymin,ymax]);
% 
% xlabel('Time   (s)');
% ylabel('NADH   (mM)');
% 
% set(gca,'FontSize',24);
% 
% legend('S = 8 mM', 'S = 16 mM', 'S = 32 mM', 'S = 64 mM','Location','NorthOutside','Orientation','Vertical');


%% ODE Function for the Yeast ADH Reversible Reaction
function dydt = odefcn(t,y,c,ROH)

% Reaction Conditions
E_tot = 3.9*10^-9;
NAD_tot = 4*10^-3;
ROH_tot = ROH;

% Write the Differential Equations
% y(1) = ENAD
% y(2) = ENADS
% y(3) = ENADHP
% y(4) = ENADH
% y(5) = P
% y(6) = NADH
% E_free = E_tot - y(1) - y(2) - y(3) - y(4)
% NAD_free = NAD_tot - y(1) - y(2) - y(3) - y(4) - y(6)
% S_free = ROH_tot - y(2) - y(3) - y(5)

% dydt = zeros(6,1);
% dydt(1) = c(1)*(E_free)*(NAD_free) - c(2)*y(1) - c(3)*y(1)*(S_free) + c(4)*y(2);
% dydt(2) = c(3)*y(1)*(S_free) - c(4)*y(2) - c(5)*y(2) + c(6)*y(3);
% dydt(3) = c(5)*y(2) - c(6)*y(3) - c(7)*y(3) + c(8)*y(4)*y(5);
% dydt(4) = c(7)*y(3) - c(8)*y(4)*y(5) - c(9)*y(4) + c(10)*y(6)*(E_free);
% dydt(5) = c(7)*y(3) - c(8)*y(4)*y(5);
% dydt(6) = c(9)*y(4) - c(10)*y(6)*(E_free);

dydt = zeros(6,1);
dydt(1) = c(1)*(E_tot - y(1) - y(2) - y(3) - y(4))*(NAD_tot - y(1) - y(2) - y(3) - y(4) - y(6)) - c(2)*y(1) - c(3)*y(1)*(ROH_tot - y(2) - y(3) - y(5)) + c(4)*y(2);
dydt(2) = c(3)*y(1)*(ROH_tot - y(2) - y(3) - y(5)) - c(4)*y(2) - c(5)*y(2) + c(6)*y(3);
dydt(3) = c(5)*y(2) - c(6)*y(3) - c(7)*y(3) + c(8)*y(4)*y(5);
dydt(4) = c(7)*y(3) - c(8)*y(4)*y(5) - c(9)*y(4) + c(10)*y(6)*(E_tot - y(1) - y(2) - y(3) - y(4));
dydt(5) = c(7)*y(3) - c(8)*y(4)*y(5);
dydt(6) = c(9)*y(4) - c(10)*y(6)*(E_tot - y(1) - y(2) - y(3) - y(4));

end
