# Supplementary material for: Rapid modeling of experimental molecular kinetics with simple electronic circuits instead of with complex differential equations
Source: Front Bioeng Biotechnol. 2022 Sep 28;10:947508. doi: 10.3389/fbioe.2022.947508 (PMC9554301; doi:10.3389/fbioe.2022.947508)
Supplement: Supplementary file 2 [file DataSheet4.xlsx]

## Sheet: Fig 4b-c
S (mM)	V (mM/s)	1/S (1/mM)	1/V (s/Mm)
0.125	0.000369575	8	2705.81
0.1667	0.000437141	5.9988	2287.59
0.25	0.000533247	4	1875.3
0.5	0.000665641	2	1502.31
1	0.000756435	1	1321.99
2	0.000796121	0.5	1256.09
4	0.000806233	0.25	1240.34

## Sheet: Fig 4d
	ONP in mM (mean, n=3)
Time (s)	0.25mM ONPG	0.5mM ONPG	1mM ONPG
30	0.0158243	0.017285	0.0230792
50	0.0190866	0.0235174	0.0197195
70	0.0379297	0.0380271	0.0448437
90	0.0402181	0.0593047	0.0490311
110	0.0580388	0.0723537	0.0844289
130	0.0654397	0.0808745	0.0914403
150	0.0739605	0.109553	0.101081
170	0.0893466	0.108969	0.111793
190	0.104343	0.121482	0.131561
210	0.0966014	0.114373	0.14164
230	0.102298	0.147142	0.146898
250	0.124501	0.143441	0.168176
270	0.125329	0.146412	0.172802
290	0.141543	0.183124	0.193252
310	0.154543	0.190184	0.214821
330	0.150648	0.202454	0.212776
350	0.16321	0.213166	0.240286
370	0.174262	0.221297	0.243889
390	0.176989	0.224365	0.258253
410	0.194664	0.235125	0.271886
430	0.201139	0.262586	0.287272
450	0.192229	0.263025	0.291801
470	0.200847	0.278411	0.307479
490	0.219788	0.291216	0.324764
510	0.206885	0.290924	0.329487
530	0.208832	0.309329	0.336498
550	0.219301	0.325543	0.356413
570	0.228065	0.322962	0.369656
590	0.23717	0.331142	0.386308
610	0.229185	0.333187	0.391421
630	0.236781	0.344532	0.40408
650	0.250024	0.363911	0.430957
670	0.244425	0.361135	0.428912
690	0.242137	0.367563	0.43977
710	0.247639	0.373405	0.446928
730	0.256695	0.387379	0.47137
750	0.250803	0.390155	0.466696
770	0.251339	0.407683	0.481059
790	0.250998	0.403058	0.500049
810	0.258204	0.412309	0.505599
830	0.258935	0.417421	0.513828
850	0.2565	0.417032	0.524442
870	0.255429	0.426819	0.531892
890	0.268673	0.434317	0.545671
910	0.270426	0.449313	0.567241
930	0.258935	0.446733	0.561885
950	0.271789	0.455497	0.583455
970	0.248856	0.444396	0.573084
990	0.264291	0.45949	0.594118
1010	0.27062	0.469715	0.61189
1030	0.267358	0.465138	0.615201
1050	0.267796	0.475996	0.628153
1070	0.25874	0.481887	0.631318
1090	0.263171	0.47585	0.641543
1110	0.267163	0.474486	0.644707
1130	0.264485	0.478625	0.652644
1150	0.264485	0.485685	0.665985
1170	0.26468	0.486756	0.676843
1190	0.265995	0.492307	0.684487

## Sheet: Fig 4e-f
	ONP in mM (mean, n=3)					Estimated free ONPG in mM
Time (s)	0.15nM E	0.3nM E	0.6nM E	1.2nM E		0.6nM E
40	0.00238832	0.0346306	0.085111	0.174103		1.11489
60	0.00157412	0.0135021	0.0686642	0.184688		1.13134
100	0.0564376	0.0822477	0.162609	0.346781		1.03739
140	0.0579846	0.114042	0.240813	0.483974		0.959187
180	0.0655838	0.141467	0.298893	0.584636		0.901107
220	0.0861288	0.179721	0.370773	0.701867		0.829227
260	0.0638061	0.156951	0.38627	0.769392		0.81373
300	0.0841204	0.203848	0.46427	0.882402		0.73573
340	0.0847989	0.228912	0.512091	0.957784		0.687909
380	0.133474	0.274697	0.582791	1.03589		0.617209
420	0.141169	0.315122	0.662541	1.12379		0.537459
460	0.160153	0.343307	0.708354	1.1538		0.491646
500	0.172407	0.382959	0.767342	1.19345		0.432658
540	0.212398	0.420018	0.827932	1.21964		0.372068
600	0.211448	0.440645	0.867448	1.2053		0.332552
660	0.225588	0.483811	0.933331	1.21105		0.266669
720	0.265646	0.528103	0.992401	1.20727		0.207599
780	0.281903	0.572125	1.04982	1.20394		0.150185
840	0.311526	0.620515	1.09072	1.20291		0.109285
900	0.339141	0.661768	1.12769	1.19645		0.0723064
960	0.350703	0.677197	1.1432	1.17549		0.0567959
1020	0.369212	0.719847	1.1655	1.18158		0.0345004
1080	0.375455	0.749498	1.1741	1.16771		0.025897
1140	0.36601	0.743066	1.14573	1.13062		0.0542718
1200	0.432014	0.812286	1.1799	1.15409		0.0201026

## Sheet: Fig 5c-d
S (mM)	V (mM/s)	1/S (1/mM)	1/V (s/mM)
0.1667	0.000141585	5.9988	7062.89
0.25	0.000183844	4	5439.4
0.5	0.000316099	2	3163.57
1	0.000430512	1	2322.81
2	0.000575222	0.5	1738.46
4	0.000648925	0.25	1541.01
8	0.0006955	0.125	1437.81

## Sheet: Fig 5e
	ONP in mM (mean, n=3)
Time (s)	5 uM I	10 uM I	40 uM I
40	0.0759612	0.0407299	0.0132372
60	0.113148	0.072825	0.0333578
80	0.142595	0.0993402	0.0529081
100	0.184384	0.129032	0.0595878
120	0.222181	0.138563	0.0745764
140	0.234075	0.154285	0.0712366
160	0.254317	0.171106	0.0843109
180	0.275619	0.197377	0.0882616
200	0.29745	0.210085	0.09152
220	0.335125	0.230694	0.108749
240	0.33651	0.229554	0.103087
260	0.360867	0.254806	0.124063
280	0.376018	0.267677	0.131558
300	0.394591	0.278796	0.136079
320	0.413368	0.294925	0.146057
340	0.41292	0.292155	0.13506
360	0.440086	0.315209	0.144469
380	0.474707	0.341805	0.165608
400	0.476051	0.342986	0.176075
420	0.481712	0.351214	0.177582
440	0.500163	0.368117	0.186136
460	0.508635	0.373493	0.184262
480	0.50725	0.378869	0.19644
500	0.535272	0.409539	0.207152
520	0.538245	0.408969	0.212529
540	0.55022	0.419803	0.219697
560	0.563539	0.437643	0.240632
580	0.556737	0.433122	0.22882
600	0.559995	0.440249	0.23049
620	0.556248	0.449658	0.242954
640	0.586347	0.464891	0.255621
660	0.57087	0.459433	0.254195
680	0.583537	0.469738	0.256802
700	0.586144	0.479431	0.267432
720	0.585533	0.479513	0.280792
740	0.593271	0.492465	0.273175
760	0.590135	0.498574	0.279529
780	0.581338	0.491528	0.269062
800	0.602924	0.506109	0.283561
820	0.599788	0.505824	0.297287
840	0.609197	0.524723	0.317123
860	0.598281	0.520732	0.300057
880	0.618035	0.529163	0.313294
900	0.607568	0.530181	0.317326
920	0.600725	0.528837	0.309425
940	0.601295	0.530344	0.318548
960	0.610582	0.535068	0.327835
980	0.606183	0.545862	0.336429
1000	0.609156	0.544925	0.342253
1020	0.607853	0.545658	0.345471
1040	0.615266	0.551035	0.350155
1060	0.604717	0.548021	0.347752
1080	0.607486	0.55079	0.359319
1100	0.609889	0.556696	0.356916
1120	0.604961	0.554374	0.361233
1140	0.616325	0.565086	0.371986
1160	0.596204	0.550057	0.362414
1180	0.59877	0.557022	0.373982
1200	0.608464	0.56081	0.378421

## Sheet: Fig 6c
	ONP in mM (mean, n=3)
Time (s)	0.25mM ONPG	0.5mM ONPG	1.0mM ONPG	2.0mM ONPG
30	0.0234153	0.0266646	0.0459023	0.0701944
50	0.0491	0.0693692	0.085925	0.113002
70	0.0485327	0.0961886	0.0967043	0.118263
90	0.0824694	0.120481	0.139667	0.16695
110	0.0803033	0.121512	0.164887	0.197432
130	0.105575	0.14797	0.199649	0.240652
150	0.119965	0.185053	0.22683	0.27201
170	0.106916	0.181082	0.234979	0.277838
190	0.132446	0.219403	0.271082	0.322657
210	0.134406	0.236474	0.284182	0.331373
230	0.150034	0.230079	0.307546	0.366084
250	0.161329	0.254371	0.33519	0.396875
270	0.167415	0.273763	0.365207	0.427149
290	0.186446	0.288102	0.389551	0.466347
310	0.205323	0.305018	0.417402	0.495384
330	0.197225	0.3208	0.443189	0.525504
350	0.215999	0.332405	0.460261	0.554954
370	0.215483	0.359121	0.488009	0.585693
390	0.244314	0.379545	0.522306	0.626283
410	0.247976	0.406622	0.551808	0.655939
430	0.240652	0.389963	0.553458	0.672237
450	0.250039	0.385115	0.565269	0.689824
470	0.25468	0.414668	0.601733	0.73093
490	0.254423	0.424055	0.614988	0.750683
510	0.2635	0.437722	0.643716	0.780752
530	0.269019	0.435763	0.656506	0.809634
550	0.257156	0.434886	0.661561	0.821342
570	0.270875	0.454949	0.687761	0.85368
590	0.272216	0.470731	0.713549	0.887359
610	0.256847	0.467275	0.71391	0.896849
630	0.277219	0.475373	0.743618	0.932487
650	0.299087	0.490433	0.771468	0.964413
670	0.291454	0.520037	0.789932	0.996802
690	0.29099	0.495487	0.796225	1.00841
710	0.277993	0.502347	0.799526	1.02955
730	0.297591	0.500696	0.82031	1.05709
750	0.287689	0.510186	0.837898	1.08159
770	0.297849	0.524782	0.86807	1.12239
790	0.295941	0.516169	0.86286	1.13033
810	0.296715	0.530094	0.886018	1.17046
830	0.29656	0.530559	0.895869	1.18371
850	0.312548	0.535355	0.913611	1.21048
870	0.293156	0.517871	0.902109	1.20868
890	0.291557	0.525607	0.919026	1.23219
910	0.295219	0.545619	0.937026	1.27392
930	0.307907	0.540822	0.95023	1.29852
950	0.301408	0.54794	0.963484	1.31239
970	0.296818	0.549074	0.962505	1.33354
990	0.295683	0.542834	0.969725	1.34246
1010	0.314972	0.55057	0.980504	1.37578
1030	0.297179	0.532725	0.97055	1.378
1050	0.317861	0.557945	0.997731	1.42978
1070	0.292228	0.558409	0.994069	1.4288
1090	0.270102	0.526329	0.975398	1.41709
1110	0.301511	0.547321	1.00211	1.45165
1130	0.291712	0.544226	1.00634	1.48337
1150	0.281087	0.533137	1.00557	1.48414
1170	0.300841	0.533602	1.00913	1.50451
1190	0.272216	0.512817	0.986436	1.48858
1210	0.288514	0.530507	1.00552	1.51674
1230	0.290061	0.534427	1.02347	1.5564
1250	0.298365	0.543452	1.0326	1.57533
1270	0.297746	0.546547	1.03203	1.58621
1290	0.314147	0.555057	1.04539	1.61556
1310	0.299345	0.547269	1.03703	1.61984
1330	0.311156	0.547321	1.04126	1.64196
1350	0.291402	0.540977	1.03693	1.64743
1370	0.286606	0.528496	1.02295	1.64841
1390	0.280778	0.523751	1.02393	1.64929
1410	0.309093	0.54794	1.04255	1.67652
1430	0.295425	0.539223	1.04095	1.6955
1450	0.285213	0.541338	1.02832	1.70421
1470	0.29754	0.542473	1.04054	1.71582
1490	0.28805	0.537263	1.03213	1.72113
1510	0.278354	0.518954	1.0246	1.72123

## Sheet: Fig 6d
	ONP in mM (mean, n=3)
Time (s)	0 mM Gal	60 mM Gal
30	0.0539997	0.0657589
50	0.0898448	0.0967043
70	0.129661	0.126051
90	0.166692	0.143122
110	0.21146	0.180721
130	0.239414	0.201145
150	0.282428	0.241219
170	0.316365	0.260457
190	0.346743	0.287276
210	0.383001	0.317654
230	0.416215	0.341431
250	0.450152	0.370055
270	0.475218	0.386302
290	0.5041	0.409717
310	0.53845	0.434783
330	0.562742	0.456444
350	0.594358	0.481201
370	0.619011	0.503378
390	0.644902	0.519779
410	0.671876	0.541544
430	0.701274	0.563773
450	0.722059	0.582444
470	0.745835	0.601785
490	0.772345	0.618186
510	0.78493	0.632627
530	0.817577	0.65893
550	0.834184	0.671412
570	0.856362	0.69132
590	0.868482	0.699881
610	0.884522	0.712517
630	0.891485	0.723503
650	0.913456	0.743153
670	0.921244	0.752231
690	0.933467	0.762185
710	0.953943	0.787508
730	0.956522	0.794781
750	0.977874	0.816855
770	0.983289	0.816236
790	0.996699	0.835061
810	1.00686	0.836247
830	1.01238	0.837743
850	1.01289	0.837588
870	1.01501	0.845479
890	1.02099	0.839961
910	1.04368	0.852494
930	1.03105	0.857909
950	1.05018	0.905075
970	1.03218	0.916344
990	1.03806	0.924442
1010	1.03791	0.930192
1030	1.03677	0.934602
1050	1.03961	0.942261
1070	1.03925	0.950462
1090	1.02625	0.951803
1110	1.03017	0.951932
1130	1.03378	0.959126
1150	1.03703	0.964464
1170	1.03311	0.960338
1190	1.04482	0.966734
1210	1.02285	0.965083
1230	1.01681	0.96253
1250	1.02532	0.97037
1270	1.02022	0.986178
1290	1.0261	0.981897
1310	1.02888	0.957888
1330	1.01913	0.99608
1350	1.01893	0.987777
1370	1.01238	0.986049
1390	1.00531	0.981613
1410	1.00681	0.988163
1430	1.00196	0.992779
1450	1.00784	0.981226
1470	1.00645	0.992006
1490	0.997163	0.982928
1510	1.00691	0.978725

## Sheet: Fig 10b-c
No Inhibition					Competitive Inhibition (7.6 mM oxamate)
S (mM)	V (mM/s)	1/S (1/mM)	1/V (s/Mm)		S (mM)	V (mM/s)	1/S (1/mM)	1/V (s/Mm)
7.5	0.000339274	0.133333	2947.47		7.5	0.000108259	0.133333	9237.14
10	0.000384021	0.1	2604.03		10	0.000143919	0.1	6948.36
20	0.000577841	0.05	1730.58		20	0.000166052	0.05	6022.19
40	0.000716467	0.025	1395.74		40	0.00024821	0.025	4028.85
80	0.00089374	0.0125	1118.89		80	0.00030485	0.0125	3280.31
160	0.0010338	0.00625	967.308		160	0.00033202	0.00625	3011.87
320	0.00105146	0.003125	951.061		320	0.000338606	0.003125	2953.28

## Sheet: Fig 10d
	NADH in mM (mean, n=3)
Time (s)	0mM Inhib.	1.14mM Inhib.	2.85mM Inhib.	7.6mM Inhib.
0	0	0	0	0
18	0.0193812	0.0113269	0.00673665	0
36	0.0282642	0.016831	0.00773546	0
54	0.0427292	0.0326207	0.00140258	0.0128287
72	0.047192	0.0352134	0.0181698	0.00400941
90	0.0709934	0.037976	0.0268191	0
108	0.0813499	0.0384861	0.042375	0
126	0.0889437	0.0568259	0.0359359	0.000701292
144	0.111201	0.079416	0.0495155	0.0065879
162	0.113255	0.0770784	0.0558696	0.00646039
180	0.135229	0.0935481	0.0446277	0.0168735
198	0.13802	0.0970333	0.054722	0.0260753
216	0.142384	0.083645	0.0482404	0.0137708
234	0.152258	0.113206	0.0581222	0.0304531
252	0.153533	0.112738	0.0702142	0.0250553
270	0.168523	0.122917	0.0814774	0.0259691
288	0.181288	0.15388	0.0881503	0.0447127
306	0.19095	0.14198	0.0840488	0.0412487
324	0.196163	0.139748	0.0975009	0.0406749
342	0.201646	0.150459	0.0904242	0.0496217
360	0.209141	0.160128	0.0930806	0.0457115

## Sheet: Fig 11c
	NADH in mM (mean, n=3)
Time (s)	8mM S	16mM S	32 mM S	64mM S
40	0	0.0382576	0.0317265	0.0502815
60	0.0600372	0.0821173	0.0945237	0.119774
80	0.0715964	0.0903154	0.117478	0.141335
100	0.0906433	0.122097	0.152785	0.195415
120	0.108706	0.12308	0.178281	0.21938
140	0.13576	0.165929	0.209051	0.258266
160	0.112833	0.170465	0.212357	0.26999
180	0.113461	0.161884	0.216046	0.275182
200	0.122315	0.181287	0.241952	0.312155
220	0.145707	0.193228	0.254659	0.335519
240	0.137864	0.204077	0.252664	0.342078
260	0.14833	0.198694	0.282396	0.35719
280	0.153249	0.220856	0.28144	0.372411
300	0.158223	0.230502	0.305815	0.397661
320	0.170219	0.252883	0.321829	0.413647
340	0.168088	0.234601	0.318331	0.42507
360	0.18503	0.255834	0.33459	0.442668
380	0.174755	0.248046	0.350003	0.444636
400	0.198011	0.290758	0.358119	0.474121
420	0.186178	0.260289	0.355004	0.470979
440	0.192982	0.280838	0.361562	0.487894
460	0.203749	0.296059	0.394054	0.506067
480	0.211237	0.287752	0.391266	0.519265
500	0.223042	0.310652	0.406788	0.535115
520	0.21468	0.314286	0.423157	0.552249
540	0.202164	0.292726	0.403591	0.541018
560	0.224545	0.32683	0.427092	0.568454
580	0.233727	0.328414	0.445264	0.580368
600	0.220747	0.334836	0.436082	0.5828
620	0.245669	0.334481	0.459146	0.612778
640	0.237963	0.342816	0.448024	0.601629
660	0.235421	0.341504	0.457015	0.607832
680	0.253648	0.35514	0.47311	0.632262
700	0.241351	0.349429	0.463245	0.628409
720	0.238017	0.358857	0.468547	0.63893
740	0.251954	0.358064	0.478958	0.6468
760	0.264169	0.366645	0.486446	0.658277
780	0.263021	0.371181	0.492348	0.664672
800	0.275346	0.387277	0.511696	0.682844
820	0.279308	0.372602	0.514101	0.679128
840	0.275619	0.378149	0.514374	0.692081
860	0.279609	0.391758	0.523283	0.698065
880	0.273433	0.38837	0.513909	0.692627
900	0.270618	0.389845	0.516178	0.703449
920	0.284773	0.393316	0.530278	0.709379
940	0.283052	0.400503	0.533503	0.716074
960	0.281412	0.395803	0.538558	0.720227
980	0.288654	0.396458	0.532765	0.7249
1000	0.300787	0.417637	0.550609	0.74075
1020	0.302071	0.410286	0.545035	0.74228
1040	0.301224	0.416106	0.558889	0.753348
1060	0.305351	0.4266	0.565639	0.753785
1080	0.293655	0.414057	0.555638	0.749877
1100	0.288627	0.405886	0.549926	0.749221
1120	0.311335	0.428786	0.570585	0.769006
1140	0.303629	0.426627	0.572471	0.767967
1160	0.30628	0.425234	0.570531	0.778516
1180	0.312483	0.432776	0.576898	0.78215
1200	0.31251	0.438378	0.583511	0.787834
1220	0.318659	0.443215	0.586216	0.794775
1240	0.312565	0.432803	0.57892	0.78737
1260	0.311226	0.432749	0.579385	0.788927
1280	0.3071	0.438979	0.584276	0.793354
1300	0.312456	0.436629	0.589359	0.795322
1320	0.310734	0.43059	0.583511	0.789364
1340	0.331803	0.459392	0.601656	0.810816
1360	0.309586	0.437203	0.589031	0.799612
1380	0.326338	0.446767	0.596819	0.812483
1400	0.325654	0.455157	0.609854	0.819479
1420	0.331994	0.455293	0.606793	0.819588
1440	0.325026	0.438105	0.595098	0.812592
1460	0.327212	0.448762	0.6054	0.822539
1480	0.318959	0.447505	0.597721	0.814778
1500	0.313439	0.453544	0.602312	0.820435

[truncated: 3 more sheets: Fig 11d-e, Fig 12c, Fig 12d]
