# Supplementary material for: Rapid modeling of experimental molecular kinetics with simple electronic circuits instead of with complex differential equations
Source: Front Bioeng Biotechnol. 2022 Sep 28;10:947508. doi: 10.3389/fbioe.2022.947508 (PMC9554301; doi:10.3389/fbioe.2022.947508)
Supplement: Supplementary file 4 [file DataSheet2.ZIP]

Archive with 1,062 entries (984 files):
- MolecularKinetics_Deng2022/
- __MACOSX/._MolecularKinetics_Deng2022
- MolecularKinetics_Deng2022/subtractor_1p2n/
- __MACOSX/MolecularKinetics_Deng2022/._subtractor_1p2n
- MolecularKinetics_Deng2022/res/
- __MACOSX/MolecularKinetics_Deng2022/._res
- MolecularKinetics_Deng2022/cdsinfo.tag
- __MACOSX/MolecularKinetics_Deng2022/._cdsinfo.tag
- MolecularKinetics_Deng2022/.oalib
- __MACOSX/MolecularKinetics_Deng2022/._.oalib
- MolecularKinetics_Deng2022/vccs/
- __MACOSX/MolecularKinetics_Deng2022/._vccs
- MolecularKinetics_Deng2022/Fig5_Competitive_Inhibition/
- __MACOSX/MolecularKinetics_Deng2022/._Fig5_Competitive_Inhibition
- MolecularKinetics_Deng2022/subtractor_1p5n/
- __MACOSX/MolecularKinetics_Deng2022/._subtractor_1p5n
- MolecularKinetics_Deng2022/data.dm
- __MACOSX/MolecularKinetics_Deng2022/._data.dm
- MolecularKinetics_Deng2022/multiplier/
- __MACOSX/MolecularKinetics_Deng2022/._multiplier
- MolecularKinetics_Deng2022/Fig11andS4_Reversible_Reaction_Yeast_ADH/
- __MACOSX/MolecularKinetics_Deng2022/._Fig11andS4_Reversible_Reaction_Yeast_ADH
- MolecularKinetics_Deng2022/cap/
- __MACOSX/MolecularKinetics_Deng2022/._cap
- MolecularKinetics_Deng2022/subtractor_2p1n/
- __MACOSX/MolecularKinetics_Deng2022/._subtractor_2p1n
- MolecularKinetics_Deng2022/Fig6_Product_Inhibition/
- __MACOSX/MolecularKinetics_Deng2022/._Fig6_Product_Inhibition
- MolecularKinetics_Deng2022/subtractor_1p1n/
- __MACOSX/MolecularKinetics_Deng2022/._subtractor_1p1n
- MolecularKinetics_Deng2022/Fig10_Noncompetitive_Inhibition/
- __MACOSX/MolecularKinetics_Deng2022/._Fig10_Noncompetitive_Inhibition
- MolecularKinetics_Deng2022/gnd/
- __MACOSX/MolecularKinetics_Deng2022/._gnd
- MolecularKinetics_Deng2022/Fig4_No_Inhibition/
- __MACOSX/MolecularKinetics_Deng2022/._Fig4_No_Inhibition
- MolecularKinetics_Deng2022/subtractor_1p3n/
- __MACOSX/MolecularKinetics_Deng2022/._subtractor_1p3n
- MolecularKinetics_Deng2022/vdc/
- __MACOSX/MolecularKinetics_Deng2022/._vdc
- MolecularKinetics_Deng2022/subtractor_1p4n/
- __MACOSX/MolecularKinetics_Deng2022/._subtractor_1p4n
- MolecularKinetics_Deng2022/subtractor_1p2n/data.dm
- __MACOSX/MolecularKinetics_Deng2022/subtractor_1p2n/._data.dm
- MolecularKinetics_Deng2022/subtractor_1p2n/symbol/
- __MACOSX/MolecularKinetics_Deng2022/subtractor_1p2n/._symbol
- MolecularKinetics_Deng2022/subtractor_1p2n/schematic/
- __MACOSX/MolecularKinetics_Deng2022/subtractor_1p2n/._schematic
- MolecularKinetics_Deng2022/res/auCdl/
- __MACOSX/MolecularKinetics_Deng2022/res/._auCdl
- MolecularKinetics_Deng2022/res/data.dm
- __MACOSX/MolecularKinetics_Deng2022/res/._data.dm
- MolecularKinetics_Deng2022/res/auLvs/
- __MACOSX/MolecularKinetics_Deng2022/res/._auLvs
- MolecularKinetics_Deng2022/res/symbol/
- __MACOSX/MolecularKinetics_Deng2022/res/._symbol
- MolecularKinetics_Deng2022/res/spectre/
- __MACOSX/MolecularKinetics_Deng2022/res/._spectre
- MolecularKinetics_Deng2022/res/hspiceD/
- __MACOSX/MolecularKinetics_Deng2022/res/._hspiceD
- MolecularKinetics_Deng2022/res/symbol_xform/
- __MACOSX/MolecularKinetics_Deng2022/res/._symbol_xform
- MolecularKinetics_Deng2022/vccs/auCdl/
- __MACOSX/MolecularKinetics_Deng2022/vccs/._auCdl
- MolecularKinetics_Deng2022/vccs/data.dm
- __MACOSX/MolecularKinetics_Deng2022/vccs/._data.dm
- MolecularKinetics_Deng2022/vccs/auLvs/
- __MACOSX/MolecularKinetics_Deng2022/vccs/._auLvs
- MolecularKinetics_Deng2022/vccs/symbol/
- __MACOSX/MolecularKinetics_Deng2022/vccs/._symbol
- MolecularKinetics_Deng2022/vccs/spectre/
- __MACOSX/MolecularKinetics_Deng2022/vccs/._spectre
- MolecularKinetics_Deng2022/vccs/hspiceD/
- __MACOSX/MolecularKinetics_Deng2022/vccs/._hspiceD
- MolecularKinetics_Deng2022/vccs/symbol_xform/
- __MACOSX/MolecularKinetics_Deng2022/vccs/._symbol_xform
- MolecularKinetics_Deng2022/Fig5_Competitive_Inhibition/Fig5cd/
- __MACOSX/MolecularKinetics_Deng2022/Fig5_Competitive_Inhibition/._Fig5cd
- MolecularKinetics_Deng2022/Fig5_Competitive_Inhibition/Fig5e/
- __MACOSX/MolecularKinetics_Deng2022/Fig5_Competitive_Inhibition/._Fig5e
- MolecularKinetics_Deng2022/Fig5_Competitive_Inhibition/schematic/
- __MACOSX/MolecularKinetics_Deng2022/Fig5_Competitive_Inhibition/._schematic
- MolecularKinetics_Deng2022/subtractor_1p5n/data.dm
- __MACOSX/MolecularKinetics_Deng2022/subtractor_1p5n/._data.dm
- MolecularKinetics_Deng2022/subtractor_1p5n/symbol/
- __MACOSX/MolecularKinetics_Deng2022/subtractor_1p5n/._symbol
- MolecularKinetics_Deng2022/subtractor_1p5n/schematic/
- __MACOSX/MolecularKinetics_Deng2022/subtractor_1p5n/._schematic
- MolecularKinetics_Deng2022/multiplier/data.dm
- __MACOSX/MolecularKinetics_Deng2022/multiplier/._data.dm
- MolecularKinetics_Deng2022/multiplier/symbol/
- __MACOSX/MolecularKinetics_Deng2022/multiplier/._symbol
- MolecularKinetics_Deng2022/multiplier/schematic/
- __MACOSX/MolecularKinetics_Deng2022/multiplier/._schematic
- MolecularKinetics_Deng2022/Fig11andS4_Reversible_Reaction_Yeast_ADH/Fig11c/
- __MACOSX/MolecularKinetics_Deng2022/Fig11andS4_Reversible_Reaction_Yeast_ADH/._Fig11c
- MolecularKinetics_Deng2022/Fig11andS4_Reversible_Reaction_Yeast_ADH/FigS4ab/
- __MACOSX/MolecularKinetics_Deng2022/Fig11andS4_Reversible_Reaction_Yeast_ADH/._FigS4ab
- MolecularKinetics_Deng2022/Fig11andS4_Reversible_Reaction_Yeast_ADH/schematic/
- __MACOSX/MolecularKinetics_Deng2022/Fig11andS4_Reversible_Reaction_Yeast_ADH/._schematic
- MolecularKinetics_Deng2022/Fig11andS4_Reversible_Reaction_Yeast_ADH/Fig11de/
- __MACOSX/MolecularKinetics_Deng2022/Fig11andS4_Reversible_Reaction_Yeast_ADH/._Fig11de
- MolecularKinetics_Deng2022/cap/auCdl/
- __MACOSX/MolecularKinetics_Deng2022/cap/._auCdl
- MolecularKinetics_Deng2022/cap/data.dm
- __MACOSX/MolecularKinetics_Deng2022/cap/._data.dm
- MolecularKinetics_Deng2022/cap/auLvs/
- __MACOSX/MolecularKinetics_Deng2022/cap/._auLvs
- MolecularKinetics_Deng2022/cap/symbol/
- __MACOSX/MolecularKinetics_Deng2022/cap/._symbol
- MolecularKinetics_Deng2022/cap/spectre/
- __MACOSX/MolecularKinetics_Deng2022/cap/._spectre
- MolecularKinetics_Deng2022/cap/hspiceD/
- __MACOSX/MolecularKinetics_Deng2022/cap/._hspiceD
- MolecularKinetics_Deng2022/cap/symbol_xform/
- __MACOSX/MolecularKinetics_Deng2022/cap/._symbol_xform
- MolecularKinetics_Deng2022/subtractor_2p1n/data.dm
- __MACOSX/MolecularKinetics_Deng2022/subtractor_2p1n/._data.dm
- MolecularKinetics_Deng2022/subtractor_2p1n/symbol/
- __MACOSX/MolecularKinetics_Deng2022/subtractor_2p1n/._symbol
- MolecularKinetics_Deng2022/subtractor_2p1n/schematic/
- __MACOSX/MolecularKinetics_Deng2022/subtractor_2p1n/._schematic
- MolecularKinetics_Deng2022/Fig6_Product_Inhibition/Fig6c/
- __MACOSX/MolecularKinetics_Deng2022/Fig6_Product_Inhibition/._Fig6c
- MolecularKinetics_Deng2022/Fig6_Product_Inhibition/schematic/
- __MACOSX/MolecularKinetics_Deng2022/Fig6_Product_Inhibition/._schematic
- MolecularKinetics_Deng2022/Fig6_Product_Inhibition/Fig6d/
- __MACOSX/MolecularKinetics_Deng2022/Fig6_Product_Inhibition/._Fig6d
- MolecularKinetics_Deng2022/subtractor_1p1n/data.dm
- __MACOSX/MolecularKinetics_Deng2022/subtractor_1p1n/._data.dm
- MolecularKinetics_Deng2022/subtractor_1p1n/symbol/
- __MACOSX/MolecularKinetics_Deng2022/subtractor_1p1n/._symbol
- MolecularKinetics_Deng2022/subtractor_1p1n/schematic/
- __MACOSX/MolecularKinetics_Deng2022/subtractor_1p1n/._schematic
- MolecularKinetics_Deng2022/Fig10_Noncompetitive_Inhibition/Fig10bc_NoInhib/
- __MACOSX/MolecularKinetics_Deng2022/Fig10_Noncompetitive_Inhibition/._Fig10bc_NoInhib
- MolecularKinetics_Deng2022/Fig10_Noncompetitive_Inhibition/Fig10d/
- __MACOSX/MolecularKinetics_Deng2022/Fig10_Noncompetitive_Inhibition/._Fig10d
- MolecularKinetics_Deng2022/Fig10_Noncompetitive_Inhibition/Fig10bc_NonCompInhib/
- __MACOSX/MolecularKinetics_Deng2022/Fig10_Noncompetitive_Inhibition/._Fig10bc_NonCompInhib
- MolecularKinetics_Deng2022/Fig10_Noncompetitive_Inhibition/schematic/
- __MACOSX/MolecularKinetics_Deng2022/Fig10_Noncompetitive_Inhibition/._schematic
- MolecularKinetics_Deng2022/gnd/symbol/
- __MACOSX/MolecularKinetics_Deng2022/gnd/._symbol
- MolecularKinetics_Deng2022/gnd/schematic/
- __MACOSX/MolecularKinetics_Deng2022/gnd/._schematic
- MolecularKinetics_Deng2022/gnd/symbol_xform/
- __MACOSX/MolecularKinetics_Deng2022/gnd/._symbol_xform
- MolecularKinetics_Deng2022/Fig4_No_Inhibition/Fig4f/
- __MACOSX/MolecularKinetics_Deng2022/Fig4_No_Inhibition/._Fig4f
- MolecularKinetics_Deng2022/Fig4_No_Inhibition/Fig4d/
- __MACOSX/MolecularKinetics_Deng2022/Fig4_No_Inhibition/._Fig4d
- MolecularKinetics_Deng2022/Fig4_No_Inhibition/schematic/
- __MACOSX/MolecularKinetics_Deng2022/Fig4_No_Inhibition/._schematic
- MolecularKinetics_Deng2022/Fig4_No_Inhibition/Fig4bc/
- __MACOSX/MolecularKinetics_Deng2022/Fig4_No_Inhibition/._Fig4bc
- MolecularKinetics_Deng2022/Fig4_No_Inhibition/Fig4e/
- __MACOSX/MolecularKinetics_Deng2022/Fig4_No_Inhibition/._Fig4e
- MolecularKinetics_Deng2022/subtractor_1p3n/data.dm
- __MACOSX/MolecularKinetics_Deng2022/subtractor_1p3n/._data.dm
- MolecularKinetics_Deng2022/subtractor_1p3n/symbol/
- __MACOSX/MolecularKinetics_Deng2022/subtractor_1p3n/._symbol
- MolecularKinetics_Deng2022/subtractor_1p3n/schematic/
- __MACOSX/MolecularKinetics_Deng2022/subtractor_1p3n/._schematic
- MolecularKinetics_Deng2022/vdc/auCdl/
- __MACOSX/MolecularKinetics_Deng2022/vdc/._auCdl
- MolecularKinetics_Deng2022/vdc/data.dm
- __MACOSX/MolecularKinetics_Deng2022/vdc/._data.dm
- MolecularKinetics_Deng2022/vdc/auLvs/
- __MACOSX/MolecularKinetics_Deng2022/vdc/._auLvs
- MolecularKinetics_Deng2022/vdc/symbol/
- __MACOSX/MolecularKinetics_Deng2022/vdc/._symbol
- MolecularKinetics_Deng2022/vdc/spectre/
- __MACOSX/MolecularKinetics_Deng2022/vdc/._spectre
- MolecularKinetics_Deng2022/vdc/hspiceD/
- __MACOSX/MolecularKinetics_Deng2022/vdc/._hspiceD
- MolecularKinetics_Deng2022/vdc/symbol_xform/
- __MACOSX/MolecularKinetics_Deng2022/vdc/._symbol_xform
- MolecularKinetics_Deng2022/subtractor_1p4n/data.dm
- __MACOSX/MolecularKinetics_Deng2022/subtractor_1p4n/._data.dm
- MolecularKinetics_Deng2022/subtractor_1p4n/symbol/
- __MACOSX/MolecularKinetics_Deng2022/subtractor_1p4n/._symbol
- MolecularKinetics_Deng2022/subtractor_1p4n/schematic/
- __MACOSX/MolecularKinetics_Deng2022/subtractor_1p4n/._schematic
- MolecularKinetics_Deng2022/subtractor_1p2n/symbol/master.tag
- __MACOSX/MolecularKinetics_Deng2022/subtractor_1p2n/symbol/._master.tag
- MolecularKinetics_Deng2022/subtractor_1p2n/symbol/thumbnail_128x128.png
- __MACOSX/MolecularKinetics_Deng2022/subtractor_1p2n/symbol/._thumbnail_128x128.png
- MolecularKinetics_Deng2022/subtractor_1p2n/symbol/symbol.oa
- __MACOSX/MolecularKinetics_Deng2022/subtractor_1p2n/symbol/._symbol.oa
- MolecularKinetics_Deng2022/subtractor_1p2n/schematic/data.dm
- __MACOSX/MolecularKinetics_Deng2022/subtractor_1p2n/schematic/._data.dm
- MolecularKinetics_Deng2022/subtractor_1p2n/schematic/master.tag
- __MACOSX/MolecularKinetics_Deng2022/subtractor_1p2n/schematic/._master.tag
- MolecularKinetics_Deng2022/subtractor_1p2n/schematic/thumbnail_128x128.png
- __MACOSX/MolecularKinetics_Deng2022/subtractor_1p2n/schematic/._thumbnail_128x128.png
- MolecularKinetics_Deng2022/subtractor_1p2n/schematic/sch.oa
- __MACOSX/MolecularKinetics_Deng2022/subtractor_1p2n/schematic/._sch.oa
- MolecularKinetics_Deng2022/res/auCdl/master.tag
- __MACOSX/MolecularKinetics_Deng2022/res/auCdl/._master.tag
- MolecularKinetics_Deng2022/res/auCdl/thumbnail_128x128.png
- __MACOSX/MolecularKinetics_Deng2022/res/auCdl/._thumbnail_128x128.png
- MolecularKinetics_Deng2022/res/auCdl/symbol.oa
- __MACOSX/MolecularKinetics_Deng2022/res/auCdl/._symbol.oa
- MolecularKinetics_Deng2022/res/auLvs/master.tag
- __MACOSX/MolecularKinetics_Deng2022/res/auLvs/._master.tag
- MolecularKinetics_Deng2022/res/auLvs/thumbnail_128x128.png
- __MACOSX/MolecularKinetics_Deng2022/res/auLvs/._thumbnail_128x128.png
- MolecularKinetics_Deng2022/res/auLvs/symbol.oa
- __MACOSX/MolecularKinetics_Deng2022/res/auLvs/._symbol.oa
- MolecularKinetics_Deng2022/res/symbol/data.dm
- __MACOSX/MolecularKinetics_Deng2022/res/symbol/._data.dm
- MolecularKinetics_Deng2022/res/symbol/master.tag
- __MACOSX/MolecularKinetics_Deng2022/res/symbol/._master.tag
- MolecularKinetics_Deng2022/res/symbol/thumbnail_128x128.png
- __MACOSX/MolecularKinetics_Deng2022/res/symbol/._thumbnail_128x128.png
- MolecularKinetics_Deng2022/res/symbol/symbol.oa
- __MACOSX/MolecularKinetics_Deng2022/res/symbol/._symbol.oa
- MolecularKinetics_Deng2022/res/spectre/master.tag
- __MACOSX/MolecularKinetics_Deng2022/res/spectre/._master.tag
- MolecularKinetics_Deng2022/res/spectre/thumbnail_128x128.png
- __MACOSX/MolecularKinetics_Deng2022/res/spectre/._thumbnail_128x128.png
- MolecularKinetics_Deng2022/res/spectre/symbol.oa
- __MACOSX/MolecularKinetics_Deng2022/res/spectre/._symbol.oa
- MolecularKinetics_Deng2022/res/hspiceD/master.tag
- __MACOSX/MolecularKinetics_Deng2022/res/hspiceD/._master.tag
- MolecularKinetics_Deng2022/res/hspiceD/thumbnail_128x128.png
- __MACOSX/MolecularKinetics_Deng2022/res/hspiceD/._thumbnail_128x128.png
- MolecularKinetics_Deng2022/res/hspiceD/symbol.oa
- __MACOSX/MolecularKinetics_Deng2022/res/hspiceD/._symbol.oa
- MolecularKinetics_Deng2022/res/symbol_xform/master.tag
- __MACOSX/MolecularKinetics_Deng2022/res/symbol_xform/._master.tag
- MolecularKinetics_Deng2022/res/symbol_xform/thumbnail_128x128.png
- __MACOSX/MolecularKinetics_Deng2022/res/symbol_xform/._thumbnail_128x128.png
- MolecularKinetics_Deng2022/res/symbol_xform/symbol.oa
- __MACOSX/MolecularKinetics_Deng2022/res/symbol_xform/._symbol.oa
- MolecularKinetics_Deng2022/vccs/auCdl/data.dm
- __MACOSX/MolecularKinetics_Deng2022/vccs/auCdl/._data.dm
- MolecularKinetics_Deng2022/vccs/auCdl/master.tag
- __MACOSX/MolecularKinetics_Deng2022/vccs/auCdl/._master.tag
- MolecularKinetics_Deng2022/vccs/auCdl/thumbnail_128x128.png
- __MACOSX/MolecularKinetics_Deng2022/vccs/auCdl/._thumbnail_128x128.png
- MolecularKinetics_Deng2022/vccs/auCdl/symbol.oa
- __MACOSX/MolecularKinetics_Deng2022/vccs/auCdl/._symbol.oa
- MolecularKinetics_Deng2022/vccs/auLvs/master.tag
- __MACOSX/MolecularKinetics_Deng2022/vccs/auLvs/._master.tag
- MolecularKinetics_Deng2022/vccs/auLvs/thumbnail_128x128.png
- __MACOSX/MolecularKinetics_Deng2022/vccs/auLvs/._thumbnail_128x128.png
- MolecularKinetics_Deng2022/vccs/auLvs/symbol.oa
- __MACOSX/MolecularKinetics_Deng2022/vccs/auLvs/._symbol.oa
- MolecularKinetics_Deng2022/vccs/symbol/data.dm
- __MACOSX/MolecularKinetics_Deng2022/vccs/symbol/._data.dm
- MolecularKinetics_Deng2022/vccs/symbol/master.tag
- __MACOSX/MolecularKinetics_Deng2022/vccs/symbol/._master.tag
- MolecularKinetics_Deng2022/vccs/symbol/thumbnail_128x128.png
- __MACOSX/MolecularKinetics_Deng2022/vccs/symbol/._thumbnail_128x128.png
- MolecularKinetics_Deng2022/vccs/symbol/symbol.oa
- __MACOSX/MolecularKinetics_Deng2022/vccs/symbol/._symbol.oa
- MolecularKinetics_Deng2022/vccs/spectre/master.tag
- __MACOSX/MolecularKinetics_Deng2022/vccs/spectre/._master.tag
- MolecularKinetics_Deng2022/vccs/spectre/thumbnail_128x128.png
- __MACOSX/MolecularKinetics_Deng2022/vccs/spectre/._thumbnail_128x128.png
- MolecularKinetics_Deng2022/vccs/spectre/symbol.oa
- __MACOSX/MolecularKinetics_Deng2022/vccs/spectre/._symbol.oa
- MolecularKinetics_Deng2022/vccs/hspiceD/master.tag
- __MACOSX/MolecularKinetics_Deng2022/vccs/hspiceD/._master.tag
- MolecularKinetics_Deng2022/vccs/hspiceD/thumbnail_128x128.png
- __MACOSX/MolecularKinetics_Deng2022/vccs/hspiceD/._thumbnail_128x128.png
- MolecularKinetics_Deng2022/vccs/hspiceD/symbol.oa
- __MACOSX/MolecularKinetics_Deng2022/vccs/hspiceD/._symbol.oa
- MolecularKinetics_Deng2022/vccs/symbol_xform/master.tag
- __MACOSX/MolecularKinetics_Deng2022/vccs/symbol_xform/._master.tag
- MolecularKinetics_Deng2022/vccs/symbol_xform/thumbnail_128x128.png
- __MACOSX/MolecularKinetics_Deng2022/vccs/symbol_xform/._thumbnail_128x128.png
- MolecularKinetics_Deng2022/vccs/symbol_xform/symbol.oa
- __MACOSX/MolecularKinetics_Deng2022/vccs/symbol_xform/._symbol.oa
- MolecularKinetics_Deng2022/Fig5_Competitive_Inhibition/Fig5cd/convergence.state
- __MACOSX/MolecularKinetics_Deng2022/Fig5_Competitive_Inhibition/Fig5cd/._convergence.state
- MolecularKinetics_Deng2022/Fig5_Competitive_Inhibition/Fig5cd/analyses.state
- __MACOSX/MolecularKinetics_Deng2022/Fig5_Competitive_Inhibition/Fig5cd/._analyses.state
- MolecularKinetics_Deng2022/Fig5_Competitive_Inhibition/Fig5cd/rfstim.state
- __MACOSX/MolecularKinetics_Deng2022/Fig5_Competitive_Inhibition/Fig5cd/._rfstim.state
- MolecularKinetics_Deng2022/Fig5_Competitive_Inhibition/Fig5cd/devCheckingSetup.state
- __MACOSX/MolecularKinetics_Deng2022/Fig5_Competitive_Inhibition/Fig5cd/._devCheckingSetup.state
- MolecularKinetics_Deng2022/Fig5_Competitive_Inhibition/Fig5cd/outputs.stateScripts
- __MACOSX/MolecularKinetics_Deng2022/Fig5_Competitive_Inhibition/Fig5cd/._outputs.stateScripts
- MolecularKinetics_Deng2022/Fig5_Competitive_Inhibition/Fig5cd/cosimOptions.state
- __MACOSX/MolecularKinetics_Deng2022/Fig5_Competitive_Inhibition/Fig5cd/._cosimOptions.state
- MolecularKinetics_Deng2022/Fig5_Competitive_Inhibition/Fig5cd/ADE_state.info
- __MACOSX/MolecularKinetics_Deng2022/Fig5_Competitive_Inhibition/Fig5cd/._ADE_state.info
- MolecularKinetics_Deng2022/Fig5_Competitive_Inhibition/Fig5cd/environmentOptions.state
- __MACOSX/MolecularKinetics_Deng2022/Fig5_Competitive_Inhibition/Fig5cd/._environmentOptions.state
- MolecularKinetics_Deng2022/Fig5_Competitive_Inhibition/Fig5cd/modelSetup.state
- __MACOSX/MolecularKinetics_Deng2022/Fig5_Competitive_Inhibition/Fig5cd/._modelSetup.state
- MolecularKinetics_Deng2022/Fig5_Competitive_Inhibition/Fig5cd/simulationFiles.state
- __MACOSX/MolecularKinetics_Deng2022/Fig5_Competitive_Inhibition/Fig5cd/._simulationFiles.state
- MolecularKinetics_Deng2022/Fig5_Competitive_Inhibition/Fig5cd/relxOptions.state
- __MACOSX/MolecularKinetics_Deng2022/Fig5_Competitive_Inhibition/Fig5cd/._relxOptions.state
- MolecularKinetics_Deng2022/Fig5_Competitive_Inhibition/Fig5cd/master.tag
- __MACOSX/MolecularKinetics_Deng2022/Fig5_Competitive_Inhibition/Fig5cd/._master.tag
[truncated: 762 more entries]
