# Supplementary material for: Rapid modeling of experimental molecular kinetics with simple electronic circuits instead of with complex differential equations
Source: Front Bioeng Biotechnol. 2022 Sep 28;10:947508. doi: 10.3389/fbioe.2022.947508 (PMC9554301; doi:10.3389/fbioe.2022.947508)
Supplement: Supplementary file 4 [file DataSheet2.ZIP › MolecularKinetics_Deng2022/Fig5_Competitive_Inhibition/Fig5cd/variables.state]

savedComponent = (let
(tmp1 tmp2 tmp3 tmp4 tmp5 tmp6 tmp7 tmp8)
(unless tmp1
tmp1 = make_sevVariableStruct()
)
(unless tmp1
tmp1 = (ncons nil)
)
tmp1->name = "C"
tmp1->expression = "1"
tmp1->index = 1
(unless tmp2
tmp2 = make_sevVariableStruct()
)
(unless tmp2
tmp2 = (ncons nil)
)
tmp2->name = "E_0"
tmp2->expression = "300p"
tmp2->index = 2
(unless tmp3
tmp3 = make_sevVariableStruct()
)
(unless tmp3
tmp3 = (ncons nil)
)
tmp3->name = "I_0"
tmp3->expression = "10u"
tmp3->index = 3
(unless tmp4
tmp4 = make_sevVariableStruct()
)
(unless tmp4
tmp4 = (ncons nil)
)
tmp4->name = "K_i"
tmp4->expression = "2.327u"
tmp4->index = 4
(unless tmp5
tmp5 = make_sevVariableStruct()
)
(unless tmp5
tmp5 = (ncons nil)
)
tmp5->name = "K_m"
tmp5->expression = "166.9u"
tmp5->index = 5
(unless tmp6
tmp6 = make_sevVariableStruct()
)
(unless tmp6
tmp6 = (ncons nil)
)
tmp6->name = "S_0"
tmp6->expression = ""
tmp6->index = 6
(unless tmp7
tmp7 = make_sevVariableStruct()
)
(unless tmp7
tmp7 = (ncons nil)
)
tmp7->name = "ic_P"
tmp7->expression = "0"
tmp7->index = 7
(unless tmp8
tmp8 = make_sevVariableStruct()
)
(unless tmp8
tmp8 = (ncons nil)
)
tmp8->name = "k_cat"
tmp8->expression = "2.903k"
tmp8->index = 8
list(tmp1 tmp2 tmp3 tmp4 tmp5 tmp6 tmp7 tmp8)
)
