# Supplementary material for: Rapid modeling of experimental molecular kinetics with simple electronic circuits instead of with complex differential equations
Source: Front Bioeng Biotechnol. 2022 Sep 28;10:947508. doi: 10.3389/fbioe.2022.947508 (PMC9554301; doi:10.3389/fbioe.2022.947508)
Supplement: Supplementary file 4 [file DataSheet2.ZIP › MolecularKinetics_Deng2022/Fig5_Competitive_Inhibition/Fig5e/spList.state]

; Jul 12 14:41:47 2022
nil
