# Supplementary material for: Rapid modeling of experimental molecular kinetics with simple electronic circuits instead of with complex differential equations
Source: Front Bioeng Biotechnol. 2022 Sep 28;10:947508. doi: 10.3389/fbioe.2022.947508 (PMC9554301; doi:10.3389/fbioe.2022.947508)
Supplement: Supplementary file 4 [file DataSheet2.ZIP › MolecularKinetics_Deng2022/Fig11andS4_Reversible_Reaction_Yeast_ADH/Fig11c/variables.state]

savedComponent = (let
(tmp1 tmp2 tmp3 tmp4 tmp5 tmp6 tmp7 tmp8 tmp9 tmp10 tmp11 tmp12 tmp13 tmp14 tmp15 tmp16 tmp17 tmp18 tmp19 tmp20)
(unless tmp1
tmp1 = make_sevVariableStruct()
)
(unless tmp1
tmp1 = (ncons nil)
)
tmp1->name = "E_tot"
tmp1->expression = "3.9n"
tmp1->index = 1
(unless tmp2
tmp2 = make_sevVariableStruct()
)
(unless tmp2
tmp2 = (ncons nil)
)
tmp2->name = "NAD_tot"
tmp2->expression = "4m"
tmp2->index = 2
(unless tmp3
tmp3 = make_sevVariableStruct()
)
(unless tmp3
tmp3 = (ncons nil)
)
tmp3->name = "ROH_tot"
tmp3->expression = ""
tmp3->index = 3
(unless tmp4
tmp4 = make_sevVariableStruct()
)
(unless tmp4
tmp4 = (ncons nil)
)
tmp4->name = "cap"
tmp4->expression = "1"
tmp4->index = 4
(unless tmp5
tmp5 = make_sevVariableStruct()
)
(unless tmp5
tmp5 = (ncons nil)
)
tmp5->name = "ic_E_NAD"
tmp5->expression = "0"
tmp5->index = 5
(unless tmp6
tmp6 = make_sevVariableStruct()
)
(unless tmp6
tmp6 = (ncons nil)
)
tmp6->name = "ic_E_NADH"
tmp6->expression = "0"
tmp6->index = 6
(unless tmp7
tmp7 = make_sevVariableStruct()
)
(unless tmp7
tmp7 = (ncons nil)
)
tmp7->name = "ic_E_NADH_RCHO"
tmp7->expression = "0"
tmp7->index = 7
(unless tmp8
tmp8 = make_sevVariableStruct()
)
(unless tmp8
tmp8 = (ncons nil)
)
tmp8->name = "ic_E_NAD_ROH"
tmp8->expression = "0"
tmp8->index = 8
(unless tmp9
tmp9 = make_sevVariableStruct()
)
(unless tmp9
tmp9 = (ncons nil)
)
tmp9->name = "ic_NADH"
tmp9->expression = "0"
tmp9->index = 9
(unless tmp10
tmp10 = make_sevVariableStruct()
)
(unless tmp10
tmp10 = (ncons nil)
)
tmp10->name = "ic_RCHO"
tmp10->expression = "0"
tmp10->index = 10
(unless tmp11
tmp11 = make_sevVariableStruct()
)
(unless tmp11
tmp11 = (ncons nil)
)
tmp11->name = "k_1"
tmp11->expression = "2M"
tmp11->index = 11
(unless tmp12
tmp12 = make_sevVariableStruct()
)
(unless tmp12
tmp12 = (ncons nil)
)
tmp12->name = "k_2"
tmp12->expression = "59M/1000"
tmp12->index = 12
(unless tmp13
tmp13 = make_sevVariableStruct()
)
(unless tmp13
tmp13 = (ncons nil)
)
tmp13->name = "k_3"
tmp13->expression = "4K*2"
tmp13->index = 13
(unless tmp14
tmp14 = make_sevVariableStruct()
)
(unless tmp14
tmp14 = (ncons nil)
)
tmp14->name = "k_4"
tmp14->expression = "11K*2"
tmp14->index = 14
(unless tmp15
tmp15 = make_sevVariableStruct()
)
(unless tmp15
tmp15 = (ncons nil)
)
tmp15->name = "k_5"
tmp15->expression = "480*2"
tmp15->index = 15
(unless tmp16
tmp16 = make_sevVariableStruct()
)
(unless tmp16
tmp16 = (ncons nil)
)
tmp16->name = "k_min1"
tmp16->expression = "1.9k"
tmp16->index = 16
(unless tmp17
tmp17 = make_sevVariableStruct()
)
(unless tmp17
tmp17 = (ncons nil)
)
tmp17->name = "k_min2"
tmp17->expression = "1K"
tmp17->index = 17
(unless tmp18
tmp18 = make_sevVariableStruct()
)
(unless tmp18
tmp18 = (ncons nil)
)
tmp18->name = "k_min3"
tmp18->expression = "35K"
tmp18->index = 18
(unless tmp19
tmp19 = make_sevVariableStruct()
)
(unless tmp19
tmp19 = (ncons nil)
)
tmp19->name = "k_min4"
tmp19->expression = "4.3M"
tmp19->index = 19
(unless tmp20
tmp20 = make_sevVariableStruct()
)
(unless tmp20
tmp20 = (ncons nil)
)
tmp20->name = "k_min5"
tmp20->expression = "15M"
tmp20->index = 20
list(tmp1 tmp2 tmp3 tmp4 tmp5 tmp6 tmp7 tmp8 tmp9 tmp10 tmp11 tmp12 tmp13 tmp14 tmp15 tmp16 tmp17 tmp18 tmp19 tmp20)
)
